# Supplementary material for: Investigating the contributions of circadian pathway and insomnia risk genes to autism and sleep disturbances
Source: Transl Psychiatry. 2022 Oct 3;12:424. doi: 10.1038/s41398-022-02188-2 (PMC9529939; doi:10.1038/s41398-022-02188-2)
Supplement: Supplementary file 1 — SUPPLEMENTAL TABLES [file 41398_2022_2188_MOESM1_ESM.xlsx]

## Sheet: Table S1
Table S1. ASD (MSSNG) CNV descriptives
Insomnia risk gene	Clock gene	Circadian gene	SFARI gene	Non Sleep Genes	CHR	DEL (0 =no; 1=yes)	DUP (0 =no; 1=yes)	denovo	inherited	unknown inheritance	Total
				ZZEF1	chr17	1	1	0	0	2	2
				ZYX	chr7	0	1	0	0	1	1
				ZSWIM6	chr5	0	1	0	1	0	1
				ZSCAN32	chr16	0	1	0	0	1	1
				ZSCAN22	chr19	0	1	0	1	0	1
				ZSCAN20	chr1	1	2	0	2	1	3
				ZSCAN2	chr15	2	0	1	0	1	2
				ZRANB2	chr1	0	1	0	0	1	1
				ZP4	chr1	0	1	0	0	1	1
				ZNRF3	chr22	0	2	0	0	2	2
				ZNHIT3	chr17	1	6	1	0	6	7
				ZNF99	chr19	1	0	0	0	1	1
				ZNF98	chr19	1	0	0	0	1	1
				ZNF92	chr7	11	1	0	7	5	12
				ZNF91	chr19	1	0	0	0	1	1
				ZNF90	chr19	1	1	0	2	0	2
				ZNF841	chr19	0	6	0	5	1	6
				ZNF839	chr14	1	0	0	0	1	1
				ZNF837	chr19	0	1	0	1	0	1
				ZNF830	chr17	0	1	0	0	1	1
				ZNF83	chr19	1	1	0	1	1	2
				ZNF816	chr19	0	1	0	1	0	1
				ZNF814	chr19	1	0	0	0	1	1
				ZNF804B	chr7	1	3	0	0	4	4
				ZNF804A	chr2	2	0	0	0	2	2
				ZNF8	chr19	0	1	0	1	0	1
				ZNF778	chr16	1	2	1	0	2	3
				ZNF774	chr15	0	3	0	2	1	3
				ZNF770	chr15	1	0	1	0	0	1
				ZNF77	chr19	1	0	0	0	1	1
				ZNF74	chr22	1	8	0	2	7	9
				ZNF737	chr19	6	1	0	3	4	7
				ZNF730	chr19	1	0	0	0	1	1
				ZNF729	chr19	1	0	0	0	1	1
				ZNF728	chr19	1	0	0	0	1	1
				ZNF726	chr19	1	4	0	0	5	5
				ZNF724P	chr19	1	0	0	0	1	1
				ZNF721	chr4	0	4	0	4	0	4
				ZNF710	chr15	0	2	0	1	1	2
				ZNF701	chr19	1	0	0	0	1	1
				ZNF7	chr8	0	1	0	0	1	1
				ZNF695	chr1	0	1	0	0	1	1
				ZNF692	chr1	0	1	0	1	0	1
				ZNF682	chr19	2	1	0	3	0	3
				ZNF681	chr19	2	2	0	1	3	4
				ZNF680	chr7	0	1	0	0	1	1
				ZNF676	chr19	1	0	0	0	1	1
				ZNF675	chr19	2	1	0	1	2	3
				ZNF672	chr1	0	1	0	1	0	1
				ZNF670	chr1	0	1	0	0	1	1
				ZNF669	chr1	0	1	0	0	1	1
				ZNF66	chr19	2	16	0	11	7	18
				ZNF654	chr3	0	1	0	0	1	1
				ZNF649	chr19	0	6	0	5	1	6
				ZNF638	chr2	0	2	0	1	1	2
				ZNF628	chr19	1	0	0	1	0	1
				ZNF626	chr19	2	16	0	11	7	18
				ZNF616	chr19	0	6	0	5	1	6
				ZNF615	chr19	0	6	0	5	1	6
				ZNF614	chr19	0	6	0	5	1	6
				ZNF613	chr19	0	6	0	5	1	6
				ZNF611	chr19	0	1	0	1	0	1
				ZNF606	chr19	1	0	0	0	1	1
				ZNF600	chr19	0	1	0	1	0	1
				ZNF597	chr16	0	1	0	0	1	1
				ZNF596	chr8	0	2	0	0	2	2
				ZNF595	chr4	0	2	0	0	2	2
				ZNF592	chr15	2	0	1	0	1	2
				ZNF587B	chr19	1	0	0	0	1	1
				ZNF587	chr19	1	0	0	0	1	1
				ZNF584	chr19	0	1	0	1	0	1
				ZNF577	chr19	0	6	0	5	1	6
				ZNF57	chr19	1	0	0	0	1	1
				ZNF565	chr19	0	1	0	0	1	1
				ZNF557	chr19	0	9	0	1	8	9
				ZNF519	chr18	0	1	0	0	1	1
				ZNF517	chr8	0	1	0	0	1	1
				ZNF511	chr10	0	1	0	0	1	1
				ZNF500	chr16	0	1	0	0	1	1
				ZNF497	chr19	0	1	0	1	0	1
				ZNF492	chr19	1	0	0	0	1	1
				ZNF487	chr10	0	1	0	1	0	1
				ZNF486	chr19	2	2	0	3	1	4
				ZNF468	chr19	0	1	0	1	0	1
				ZNF451	chr6	1	0	0	0	1	1
				ZNF446	chr19	0	1	0	1	0	1
				ZNF438	chr10	1	0	0	1	0	1
				ZNF432	chr19	0	6	0	5	1	6
				ZNF43	chr19	0	1	0	0	1	1
				ZNF418	chr19	1	0	0	0	1	1
				ZNF417	chr19	1	0	0	0	1	1
				ZNF404	chr19	0	1	0	1	0	1
				ZNF350	chr19	0	6	0	5	1	6
				ZNF34	chr8	0	1	0	0	1	1
				ZNF331	chr19	0	1	0	0	1	1
				ZNF324B	chr19	0	1	0	1	0	1
				ZNF324	chr19	0	1	0	1	0	1
				ZNF321P	chr19	0	1	0	1	0	1
				ZNF320	chr19	0	1	0	1	0	1
				ZNF319	chr16	0	1	0	0	1	1
				ZNF300	chr5	1	0	0	0	1	1
				ZNF287	chr17	0	1	0	1	0	1
				ZNF286B	chr17	1	0	0	0	1	1
				ZNF285	chr19	0	1	1	0	0	1
				ZNF283	chr19	0	1	0	1	0	1
				ZNF280B	chr22	4	0	0	0	4	4
				ZNF280A	chr22	4	0	0	0	4	4
				ZNF28	chr19	0	1	0	1	0	1
				ZNF257	chr19	6	0	0	3	3	6
				ZNF256	chr19	1	0	0	0	1	1
				ZNF254	chr19	1	4	0	0	5	5
				ZNF251	chr8	0	1	0	0	1	1
				ZNF250	chr8	0	1	0	0	1	1
				ZNF236	chr18	0	1	0	1	0	1
				ZNF229	chr19	1	1	1	1	0	2
				ZNF22	chr10	0	1	0	0	1	1
				ZNF208	chr19	1	1	0	0	2	2
				ZNF207	chr17	0	1	0	0	1	1
				ZNF180	chr19	1	0	0	1	0	1
				ZNF174	chr16	0	1	0	0	1	1
				ZNF16	chr8	0	2	0	0	2	2
				ZNF148	chr3	0	1	0	1	0	1
				ZNF146	chr19	0	1	0	0	1	1
				ZNF141	chr4	0	2	0	2	0	2
				ZNF132	chr19	0	1	0	1	0	1
				ZNF124	chr1	0	1	0	0	1	1
				ZNF114	chr19	0	1	0	0	1	1
				ZNF107	chr7	0	1	0	0	1	1
				ZMYM5	chr13	0	4	0	0	4	4
				ZMYM2	chr13	0	2	0	0	2	2
				ZMAT3	chr3	1	0	1	0	0	1
				ZGPAT	chr20	0	1	1	0	0	1
				ZG16	chr16	4	3	2	1	4	7
				ZFYVE21	chr14	0	1	0	0	1	1
				ZFYVE20	chr3	2	0	1	0	1	2
				ZFYVE1	chr14	0	1	0	0	1	1
				ZFPM1	chr16	0	1	0	0	1	1
				ZFP90	chr16	0	2	0	2	0	2
				ZFP42	chr4	1	4	1	1	3	5
				ZFAND4	chr10	0	1	0	1	0	1
				ZDHHC8	chr22	0	6	0	0	6	6
				ZDHHC7	chr16	1	1	0	0	2	2
				ZDHHC22	chr14	0	1	0	1	0	1
				ZDHHC19	chr3	1	2	1	1	1	3
				ZCWPW2	chr3	0	2	0	0	2	2
				ZCCHC3	chr20	2	0	0	0	2	2
				ZCCHC14	chr16	1	0	0	0	1	1
				ZC3H8	chr2	1	0	0	1	0	1
				ZC3H6	chr2	1	0	0	1	0	1
				ZC3H18	chr16	0	1	0	0	1	1
				ZC3H14	chr14	0	1	0	1	0	1
				ZC3H12D	chr6	0	1	0	0	1	1
				ZBTB8OS	chr1	0	1	0	0	1	1
				ZBTB8B	chr1	0	1	0	0	1	1
				ZBTB8A	chr1	0	1	0	0	1	1
				ZBTB46	chr20	0	1	1	0	0	1
				ZBTB24	chr6	1	0	0	1	0	1
				ZBTB18	chr1	0	1	0	1	0	1
				YTHDF1	chr20	0	1	1	0	0	1
				YES1	chr18	0	2	0	0	2	2
				YBEY	chr21	1	1	0	0	2	2
				YARS2	chr12	0	1	0	1	0	1
				YARS	chr1	1	1	0	1	1	2
				YAF2	chr12	2	0	1	0	1	2
				XYLT1	chr16	1	1	0	0	2	2
				XXYLT1	chr3	1	0	1	0	0	1
				XRN1	chr3	0	7	0	6	1	7
				XRCC3	chr14	0	1	0	0	1	1
				XPO1	chr2	0	1	0	0	1	1
				XKR6	chr8	2	0	0	2	0	2
				XKR3	chr22	0	1	0	1	0	1
				XDH	chr2	0	1	0	1	0	1
				XBP1	chr22	0	1	0	0	1	1
				XAF1	chr17	1	0	0	1	0	1
				WWOX	chr16	3	3	0	3	3	6
				WSCD1	chr17	0	2	0	2	0	2
				WSB1	chr17	0	2	0	0	2	2
				WRAP73	chr1	0	1	0	0	1	1
				WNT11	chr11	0	1	0	1	0	1
				WNK4	chr17	0	1	0	0	1	1
				WIPI2	chr7	0	1	1	0	0	1
				WFDC1	chr16	1	1	0	0	2	2
				WDR93	chr15	0	2	0	1	1	2
				WDR76	chr15	0	1	0	0	1	1
				WDR73	chr15	2	0	1	0	1	2
				WDR72	chr15	1	0	0	0	1	1
				WDR70	chr5	0	4	0	2	2	4
				WDR7	chr18	0	1	0	0	1	1
				WDR62	chr19	0	1	0	0	1	1
				WDR60	chr7	1	2	0	2	1	3
				WDR59	chr16	2	0	0	2	0	2
				WDR53	chr3	1	0	1	0	0	1
				WDR45B	chr17	1	0	0	0	1	1
				WDR41	chr5	0	1	0	0	1	1
				WDR4	chr21	0	1	0	0	1	1
				WDR37	chr10	0	1	0	0	1	1
				WDR27	chr6	1	0	0	1	0	1
				WDR25	chr14	0	1	0	0	1	1
				WDR20	chr14	1	0	0	0	1	1
				WDR16	chr17	0	2	0	0	2	2
				WDFY4	chr10	0	1	1	0	0	1
				WBSCR28	chr7	1	1	0	0	2	2
				WBSCR27	chr7	1	1	0	0	2	2
				WBSCR22	chr7	1	1	0	0	2	2
				WBSCR17	chr7	0	1	0	0	1	1
				VWF	chr12	1	1	0	1	1	2
				VWDE	chr7	1	1	0	2	0	2
				VWA5A	chr11	1	0	0	1	0	1
				VWA3B	chr2	0	1	0	1	0	1
				VWA3A	chr16	5	4	0	4	5	9
				VTN	chr17	0	1	0	0	1	1
				VSTM4	chr10	0	1	1	0	0	1
				VSTM2B	chr19	0	1	0	1	0	1
				VSNL1	chr2	0	1	0	1	0	1
				VPS53	chr17	0	1	0	1	0	1
				VPS37D	chr7	1	1	0	0	2	2
				VPS35	chr16	0	1	0	0	1	1
				VPS25	chr17	0	1	0	0	1	1
			VPS13B	VPS13B	chr8	1	0	0	1	0	1
				VPS13A	chr9	1	0	0	1	0	1
				VPREB1	chr22	0	1	0	0	1	1
				VLDLR	chr9	1	0	0	0	1	1
				VIPR2	chr7	2	0	0	1	1	2
				VHLL	chr1	0	1	0	1	0	1
				VGLL4	chr3	0	1	0	1	0	1
				VCPIP1	chr8	1	0	0	0	1	1
				VCAM1	chr1	0	1	0	1	0	1
				VAX2	chr2	0	1	0	1	0	1
				VAV3	chr1	0	1	0	0	1	1
				VAV2	chr9	0	1	0	0	1	1
				VAT1L	chr16	2	4	0	4	2	6
				VAT1	chr17	0	1	0	0	1	1
				VASP	chr19	0	1	0	0	1	1
				VASN	chr16	0	1	0	0	1	1
				VASH2	chr1	0	1	0	1	0	1
				VASH1	chr14	0	1	0	1	0	1
				VANGL1	chr1	0	1	0	0	1	1
				VAMP4	chr1	0	1	0	1	0	1
				UTS2B	chr3	1	0	0	1	0	1
				UTP6	chr17	0	2	0	1	1	2
				UTP23	chr8	0	1	0	1	0	1
				USP7	chr16	0	2	1	0	1	2
				USP53	chr4	1	0	0	0	1	1
				USP46	chr4	0	1	0	1	0	1
				USP43	chr17	0	2	0	0	2	2
				USP42	chr7	0	1	1	0	0	1
				USP35	chr11	0	1	0	0	1	1
				USP34	chr2	0	1	0	0	1	1
				USP31	chr16	0	1	0	0	1	1
				USP18	chr22	0	1	0	0	1	1
				USP14	chr18	0	1	0	0	1	1
				USP13	chr3	1	0	0	1	0	1
				USP10	chr16	1	1	0	0	2	2
				USB1	chr16	0	1	0	0	1	1
				URB1	chr21	0	1	0	0	1	1
				UQCRC2	chr16	5	4	0	4	5	9
				UPP2	chr2	1	0	1	0	0	1
				UPF3A	chr13	0	1	0	1	0	1
				UPF2	chr10	0	1	0	1	0	1
				UNKL	chr16	1	0	0	0	1	1
				UNC93A	chr6	0	4	0	2	2	4
				UNC45A	chr15	0	1	0	0	1	1
				UNC119	chr17	0	1	0	0	1	1
				UMODL1	chr21	0	1	0	0	1	1
				ULK4	chr3	0	1	0	0	1	1
				ULK2	chr17	1	0	0	0	1	1
				UHRF2	chr9	1	0	0	0	1	1
				UHRF1BP1L	chr12	1	0	0	1	0	1
				UHMK1	chr1	0	1	0	1	0	1
				UGT2B15	chr4	0	1	0	0	1	1
				UGT2B10	chr4	0	1	0	0	1	1
				UGT1A9	chr2	0	3	0	2	1	3
				UGT1A8	chr2	0	3	0	2	1	3
				UGT1A7	chr2	0	3	0	2	1	3
				UGT1A6	chr2	0	3	0	2	1	3
				UGT1A5	chr2	0	3	0	2	1	3
				UGT1A4	chr2	0	3	0	2	1	3
				UGT1A3	chr2	0	3	0	2	1	3
				UGT1A10	chr2	1	3	0	3	1	4
				UGT1A1	chr2	1	3	0	3	1	4
				UGDH	chr4	0	1	0	0	1	1
				UFSP2	chr4	1	0	0	0	1	1
				UFL1	chr6	0	1	0	1	0	1
				UFD1L	chr22	0	5	0	0	5	5
				UBXN7	chr3	1	1	1	0	1	2
				UBTF	chr17	1	2	1	1	1	3
				UBN1	chr16	0	1	0	0	1	1
				UBFD1	chr16	0	1	0	0	1	1
				UBE3C	chr7	1	0	0	0	1	1
				UBE2S	chr19	1	0	0	1	0	1
				UBE2R2	chr9	0	1	0	1	0	1
				UBE2K	chr4	0	1	0	1	0	1
				UBE2I	chr16	1	0	0	0	1	1
				UBE2G1	chr17	1	3	0	1	3	4
				UBE2F	chr2	0	1	0	0	1	1
				UBASH3B	chr11	0	1	0	0	1	1
				UBAP2	chr9	0	1	0	1	0	1
				UBALD1	chr16	0	1	0	0	1	1
				UBAC1	chr9	0	1	0	0	1	1
				UBA3	chr3	1	0	0	0	1	1
				UAP1L1	chr9	1	1	0	0	2	2
				UAP1	chr1	0	1	0	1	0	1
				TYMP	chr22	3	0	1	0	2	3
				TXNRD3	chr3	0	1	0	1	0	1
				TXNRD2	chr22	0	6	0	0	6	6
				TXNRD1	chr12	0	3	0	3	0	3
				TXNIP	chr1	4	3	0	3	4	7
				TXNDC8	chr9	0	1	0	1	0	1
				TXNDC11	chr16	0	1	0	0	1	1
				TXN2	chr22	0	1	0	0	1	1
				TVP23C-CDRT4	chr17	3	1	0	0	4	4
				TVP23C	chr17	2	1	0	0	3	3
				TVP23B	chr17	1	0	0	0	1	1
				TVP23A	chr16	0	1	0	0	1	1
				TUSC3	chr8	1	1	0	1	1	2
				TUSC1	chr9	1	0	0	0	1	1
				TUFM	chr16	4	3	1	4	2	7
				TUBGCP6	chr22	1	0	0	0	1	1
				TUBGCP5	chr15	15	0	0	5	10	15
				TUBGCP2	chr10	0	1	0	0	1	1
				TUBG2	chr17	0	1	0	0	1	1
				TUBG1	chr17	0	1	0	0	1	1
				TUBB4B	chr9	0	1	0	0	1	1
				TUBB2B	chr6	2	1	0	2	1	3
				TUBB2A	chr6	2	2	0	2	2	4
				TUBB1	chr20	0	1	0	1	0	1
				TUBA1C	chr12	0	1	0	1	0	1
				TUBA1A	chr12	0	1	0	1	0	1
				TTYH2	chr17	0	5	0	5	0	5
				TTN	chr2	1	0	0	0	1	1
				TTLL2	chr6	0	4	0	2	2	4
				TTLL13	chr15	0	2	0	1	1	2
				TTC8	chr14	0	1	0	0	1	1
				TTC40	chr10	0	3	0	3	0	3
				TTC4	chr1	0	1	0	1	0	1
				TTC39C	chr18	0	1	0	0	1	1
				TTC37	chr5	1	1	0	1	1	2
				TTC34	chr1	0	4	0	1	3	4
				TTC27	chr2	0	2	0	1	1	2
				TTC23	chr15	2	4	0	3	3	6
				TSSK2	chr22	0	5	0	0	5	5
				TSSC1	chr2	0	1	0	0	1	1
				TSR3	chr16	1	0	0	0	1	1
				TSPYL6	chr2	2	0	0	2	0	2
				TSPAN8	chr12	0	1	0	1	0	1
				TSLP	chr5	2	0	0	2	0	2
				TSEN54	chr17	0	1	0	1	0	1
				TSACC	chr1	0	1	0	1	0	1
				TRPV3	chr17	1	0	0	1	0	1
				TRPV1	chr17	1	0	0	1	0	1
				TRPM4	chr19	0	2	0	0	2	2
				TRPM1	chr15	6	6	1	0	11	12
				TRPC4	chr13	1	0	0	0	1	1
				TRPC3	chr4	1	0	0	0	1	1
				TRPC1	chr3	0	1	0	0	1	1
				TROAP	chr12	0	1	0	1	0	1
				TRNT1	chr3	1	0	0	1	0	1
				TRMT61A	chr14	0	1	0	0	1	1
				TRMT2A	chr22	0	6	0	0	6	6
			TRIO	TRIO	chr5	0	3	0	1	2	3
				TRIML2	chr4	1	4	1	1	3	5
				TRIML1	chr4	1	4	1	1	3	5
				TRIM72	chr16	0	1	0	0	1	1
				TRIM62	chr1	0	1	0	0	1	1
				TRIM58	chr1	1	3	0	0	4	4
				TRIM55	chr8	1	0	0	0	1	1
				TRIM51	chr11	1	1	0	0	2	2
				TRIM50	chr7	1	1	0	0	2	2
				TRIM5	chr11	0	16	0	9	7	16
				TRIM42	chr3	0	1	0	0	1	1
				TRIM32	chr9	3	0	0	1	2	3
				TRIM21	chr11	2	0	0	1	1	2
				TRIM17	chr1	0	1	0	0	1	1
				TRIM16L	chr17	1	0	0	0	1	1
				TRIB3	chr20	2	0	0	0	2	2
				TRHR	chr8	0	1	0	0	1	1
				TREH	chr11	0	1	0	1	0	1
				TRAPPC8	chr18	0	1	0	0	1	1
				TRAPPC2L	chr16	0	1	0	0	1	1
				TRAPPC12	chr2	0	1	0	0	1	1
				TRAP1	chr16	0	2	0	1	1	2
				TRAM1L1	chr4	1	0	0	0	1	1
				TRAK1	chr3	0	1	0	0	1	1
				TRAF3	chr14	1	1	0	0	2	2
				TRAF2	chr9	1	1	0	0	2	2
				TRABD2B	chr1	0	2	0	2	0	2
				TRABD	chr22	1	0	0	0	1	1
				TPX2	chr20	0	1	0	1	0	1
				TPRN	chr9	0	1	0	0	1	1
				TPRKB	chr2	0	1	0	1	0	1
				TPRG1L	chr1	0	1	0	0	1	1
				TPR	chr1	0	1	0	1	0	1
				TPPP	chr5	0	4	0	1	3	4
				TPO	chr2	1	4	0	0	5	5
				TPGS2	chr18	2	0	0	2	0	2
				TPD52L3	chr9	1	0	0	0	1	1
				TPCN1	chr12	0	1	0	1	0	1
				TP73	chr1	0	2	0	1	1	2
				TP53INP1	chr8	1	0	1	0	0	1
				TP53I13	chr17	0	1	0	0	1	1
				TOR4A	chr9	0	1	0	0	1	1
				TOR1B	chr9	0	1	0	1	0	1
				TOR1A	chr9	0	1	0	1	0	1
				TOP3B	chr22	6	32	0	24	14	38
				TOP2B	chr3	0	1	0	0	1	1
				TOMM70A	chr3	0	2	0	0	2	2
				TOMM20	chr1	0	1	0	0	1	1
				TNS3	chr7	0	1	0	1	0	1
				TNRC18	chr7	1	1	1	0	1	2
				TNR	chr1	0	4	0	4	0	4
				TNNT3	chr11	0	1	0	0	1	1
				TNNI2	chr11	0	1	0	0	1	1
				TNKS	chr8	0	1	0	0	1	1
				TNK2	chr3	2	0	1	0	1	2
				TNIP3	chr4	1	0	0	0	1	1
				TNFRSF6B	chr20	0	1	1	0	0	1
				TNFRSF19	chr13	0	3	0	0	3	3
				TNFRSF17	chr16	0	1	0	1	0	1
				TNFRSF14	chr1	0	2	0	0	2	2
				TNFAIP2	chr14	0	1	0	0	1	1
				TNFAIP1	chr17	0	1	0	0	1	1
				TMUB2	chr17	1	2	1	1	1	3
				TMPRSS4	chr11	0	1	0	1	0	1
				TMPRSS15	chr21	0	1	0	0	1	1
				TMIGD1	chr17	0	1	0	0	1	1
				TMF1	chr3	1	0	0	0	1	1
				TMEM98	chr17	0	1	0	0	1	1
				TMEM97	chr17	0	1	0	0	1	1
				TMEM8A	chr16	1	0	0	0	1	1
				TMEM88B	chr1	0	2	0	0	2	2
				TMEM87B	chr2	1	0	0	1	0	1
				TMEM82	chr1	0	2	0	1	1	2
				TMEM79	chr1	0	1	0	1	0	1
				TMEM74B	chr20	1	0	0	0	1	1
				TMEM74	chr8	0	1	0	1	0	1
				TMEM72	chr10	0	1	0	0	1	1
				TMEM69	chr1	0	1	0	1	0	1
				TMEM67	chr8	1	0	1	0	0	1
				TMEM63C	chr14	0	1	0	1	0	1
				TMEM57	chr1	0	1	0	1	0	1
				TMEM54	chr1	0	3	0	2	1	3
				TMEM52B	chr12	0	2	0	0	2	2
				TMEM50A	chr1	0	1	0	1	0	1
				TMEM41B	chr11	0	1	0	0	1	1
				TMEM40	chr3	0	3	0	0	3	3
				TMEM37	chr2	0	1	0	0	1	1
				TMEM261	chr9	1	0	0	0	1	1
				TMEM255B	chr13	0	2	0	2	0	2
				TMEM254	chr10	0	1	0	0	1	1
				TMEM252	chr9	0	1	0	1	0	1
				TMEM25	chr11	0	1	0	1	0	1
				TMEM241	chr18	0	1	0	0	1	1
				TMEM239	chr20	0	2	0	0	2	2
				TMEM238	chr19	1	0	0	1	0	1
				TMEM220	chr17	0	1	0	1	0	1
				TMEM218	chr11	0	1	0	0	1	1
				TMEM210	chr9	0	1	0	0	1	1
				TMEM203	chr9	0	1	0	0	1	1
				TMEM199	chr17	0	1	0	0	1	1
				TMEM190	chr19	1	0	0	1	0	1
				TMEM186	chr16	0	1	1	0	0	1
				TMEM184C	chr4	0	1	0	1	0	1
				TMEM18	chr2	1	3	0	1	3	4
				TMEM175	chr4	0	2	0	2	0	2
				TMEM155	chr4	1	0	0	0	1	1
				TMEM150B	chr19	1	0	0	1	0	1
				TMEM141	chr9	1	1	0	0	2	2
				TMEM132E	chr17	0	1	0	0	1	1
				TMEM132D	chr12	0	2	0	2	0	2
				TMEM132B	chr12	0	1	0	0	1	1
				TMEM131	chr2	0	1	0	1	0	1
				TMEM126B	chr11	0	1	0	0	1	1
				TMEM126A	chr11	0	1	0	0	1	1
				TMEM106A	chr17	0	1	0	0	1	1
				TMEM105	chr17	0	1	0	0	1	1
				TMEM101	chr17	0	1	0	0	1	1
				TMEFF2	chr2	2	0	0	2	0	2
				TMED8	chr14	0	1	0	1	0	1
				TMCO4	chr1	1	0	0	0	1	1
				TMCO3	chr13	0	1	0	1	0	1
				TMBIM4	chr12	0	1	0	0	1	1
				TM4SF19	chr3	1	1	1	0	1	2
				TM2D3	chr15	0	5	0	2	3	5
				TLR3	chr4	0	1	0	1	0	1
				TLDC1	chr16	1	1	0	0	2	2
				TLCD1	chr17	0	1	0	0	1	1
				TJP2	chr9	0	3	0	2	1	3
				TJP1	chr15	2	6	0	0	8	8
				TIRAP	chr11	0	1	0	1	0	1
				TINAG	chr6	0	1	0	0	1	1
				TIMM22	chr17	0	1	0	1	0	1
				TIGD2	chr4	0	1	0	0	1	1
				TIFA	chr4	0	2	0	0	2	2
				TICRR	chr15	0	3	0	2	1	3
				TIAM1	chr21	1	0	0	0	1	1
				TIAF1	chr17	0	1	0	0	1	1
				THSD7B	chr2	3	0	0	2	1	3
				THOC1	chr18	0	1	0	0	1	1
				THEMIS	chr6	0	4	0	1	3	4
				THBS4	chr5	1	0	0	0	1	1
				THBS2	chr6	1	0	0	1	0	1
				THAP8	chr19	0	1	0	0	1	1
				THAP7	chr22	1	5	0	0	6	6
				THAP4	chr2	0	1	0	0	1	1
				THAP1	chr8	0	1	0	1	0	1
				TGIF1	chr18	0	1	0	1	0	1
				TGFBRAP1	chr2	0	1	0	1	0	1
				TGFBR3	chr1	0	2	0	1	1	2
				TFRC	chr3	1	3	1	2	1	4
				TFPI2	chr7	1	0	0	1	0	1
				TFG	chr3	0	49	0	33	16	49
				TFDP2	chr3	0	7	0	6	1	7
				TFB2M	chr1	1	3	0	0	4	4
				TFAP4	chr16	0	1	0	0	1	1
				TEX35	chr1	0	4	0	4	0	4
				TEX261	chr2	0	1	0	1	0	1
				TEX19	chr17	0	2	0	0	2	2
				TEX12	chr11	0	1	0	0	1	1
				TEX101	chr19	0	1	0	1	0	1
				TERT	chr5	0	2	0	2	0	2
				TEPP	chr16	0	1	0	0	1	1
				TEKT5	chr16	0	1	0	0	1	1
				TEKT3	chr17	2	1	0	0	3	3
				TEKT1	chr17	1	0	0	1	0	1
			TEK	TEK	chr9	1	0	0	0	1	1
				TECPR2	chr14	1	1	0	0	2	2
				TDRP	chr8	1	3	0	0	4	4
				TDRD12	chr19	1	0	0	1	0	1
				TDP1	chr14	1	0	0	1	0	1
				TCTN2	chr12	0	1	0	0	1	1
				TCTEX1D2	chr3	1	2	1	1	1	3
				TCP10L2	chr6	0	2	0	0	2	2
				TCP10	chr6	0	4	0	2	2	4
				TCFL5	chr20	0	1	1	0	0	1
				TCF24	chr8	1	0	0	0	1	1
				TCF15	chr20	1	0	0	0	1	1
				TCERG1L	chr10	1	0	0	1	0	1
				TCEA2	chr20	0	1	1	0	0	1
				TBX1	chr22	0	6	0	0	6	6
				TBP	chr6	0	1	0	1	0	1
				TBCE	chr1	0	3	0	0	3	3
				TBCD	chr17	0	1	0	0	1	1
				TBCB	chr19	0	1	0	0	1	1
				TBC1D7	chr6	0	1	0	1	0	1
				TBC1D5	chr3	1	1	0	2	0	2
				TBC1D3H	chr17	0	5	1	0	4	5
				TBC1D3G	chr17	1	6	1	0	6	7
				TBC1D3F	chr17	0	2	0	0	2	2
				TBC1D3	chr17	0	2	0	0	2	2
				TBC1D23	chr3	0	2	0	0	2	2
				TBC1D22A	chr22	0	1	0	1	0	1
				TBC1D20	chr20	1	0	0	0	1	1
				TBC1D15	chr12	0	4	0	2	2	4
				TASP1	chr20	0	1	0	1	0	1
				TAS2R60	chr7	0	1	0	0	1	1
				TAS2R41	chr7	0	1	0	0	1	1
				TAS2R16	chr7	1	0	0	1	0	1
				TAS2R1	chr5	2	0	1	0	1	2
				TARSL2	chr15	0	5	0	2	3	5
				TARBP1	chr1	0	2	0	0	2	2
				TAP2	chr6	0	1	0	1	0	1
			TAOK1	TAOK1	chr17	0	1	0	0	1	1
				TANGO6	chr16	1	0	0	0	1	1
				TANGO2	chr22	0	6	0	0	6	6
				TAMM41	chr3	0	1	0	1	0	1
				TAF3	chr10	1	0	0	0	1	1
				TAF2	chr8	0	1	0	1	0	1
				TAF1C	chr16	1	1	0	0	2	2
				TADA2A	chr17	1	3	0	0	4	4
				TACR3	chr4	1	1	0	1	1	2
				TAB2	chr6	0	1	0	0	1	1
				SYT8	chr11	0	1	0	0	1	1
				SYT15	chr10	0	7	0	0	7	7
				SYT10	chr12	0	5	0	2	3	5
				SYNRG	chr17	1	3	0	0	4	4
				SYNPO2	chr4	1	0	0	0	1	1
				SYNM	chr15	0	4	0	1	3	4
				SYNC	chr1	1	1	0	1	1	2
				SYK	chr9	0	3	0	3	0	3
				SYCE3	chr22	2	0	0	0	2	2
				SYCE1	chr10	8	156	0	89	75	164
				SVEP1	chr9	0	1	0	1	0	1
				SV2B	chr15	1	1	0	0	2	2
				SUZ12	chr17	0	2	0	1	1	2
				SUV420H2	chr19	1	0	0	1	0	1
				SUPT6H	chr17	0	1	0	0	1	1
				SUMF1	chr3	1	0	0	1	0	1
				SULT2B1	chr19	0	2	0	1	1	2
				SULT1C4	chr2	1	2	0	0	3	3
				SULT1C3	chr2	1	2	0	0	3	3
				SULT1C2	chr2	1	2	0	0	3	3
				SULT1A4	chr16	0	2	0	1	1	2
				SULT1A2	chr16	0	1	0	0	1	1
				SULT1A1	chr16	0	1	0	0	1	1
				SULF2	chr20	0	1	0	1	0	1
				SUCLG2	chr3	3	0	0	1	2	3
				STX8	chr17	0	2	0	0	2	2
				STX1A	chr7	1	1	0	0	2	2
				STX18	chr4	1	0	0	0	1	1
				STRC	chr15	0	1	0	0	1	1
				STRA13	chr17	0	2	1	0	1	2
				STPG2	chr4	1	0	0	1	0	1
				STON2	chr14	1	0	0	1	0	1
				STOML3	chr13	0	1	0	1	0	1
				STMN3	chr20	0	1	1	0	0	1
				STK38L	chr12	2	0	0	0	2	2
				STK32C	chr10	0	1	0	0	1	1
				STK31	chr7	0	1	0	0	1	1
				STH	chr17	0	1	1	0	0	1
				STEAP3	chr2	2	1	0	2	1	3
				STEAP2	chr7	0	2	0	0	2	2
				STEAP1	chr7	0	2	0	0	2	2
				STAT5B	chr17	0	1	0	0	1	1
				STAT5A	chr17	0	1	0	0	1	1
				STAT3	chr17	0	1	0	0	1	1
				STAMBPL1	chr10	0	1	0	1	0	1
				STAM2	chr2	2	0	1	0	1	2
				STAB2	chr12	0	1	0	1	0	1
				ST8SIA5	chr18	0	1	0	1	0	1
				ST8SIA4	chr5	0	1	0	0	1	1
				ST6GALNAC5	chr1	0	1	0	0	1	1
				ST6GALNAC2	chr17	0	1	0	0	1	1
				ST6GALNAC1	chr17	0	1	0	1	0	1
				ST6GAL2	chr2	0	1	0	0	1	1
				ST3GAL4	chr11	0	1	0	1	0	1
				ST18	chr8	0	1	0	0	1	1
				SSUH2	chr3	0	1	0	0	1	1
				SSR1	chr6	0	2	1	0	1	2
				SSNA1	chr9	0	1	0	0	1	1
				SSH2	chr17	0	1	0	0	1	1
				SSC5D	chr19	1	0	0	1	0	1
				SSBP2	chr5	0	2	0	0	2	2
				SRXN1	chr20	1	0	0	0	1	1
				SRSF6	chr20	0	1	0	0	1	1
				SRSF11	chr1	0	1	0	0	1	1
				SRPR	chr11	0	1	0	1	0	1
				SRMS	chr20	0	1	1	0	0	1
				SRL	chr16	0	1	0	0	1	1
				SRGAP3	chr3	0	1	0	1	0	1
				SRBD1	chr2	0	1	0	1	0	1
				SPTSSB	chr3	1	0	0	0	1	1
				SPTSSA	chr14	0	1	0	0	1	1
				SPTLC3	chr20	0	1	0	1	0	1
				SPTA1	chr1	0	1	0	1	0	1
				SPSB4	chr3	1	0	0	0	1	1
				SPSB1	chr1	0	17	0	12	5	17
				SPRN	chr10	2	108	0	52	58	110
				SPRED2	chr2	0	1	0	1	0	1
				SPPL2C	chr17	0	1	1	0	0	1
				SPON2	chr4	0	2	0	2	0	2
				SPOCK3	chr4	0	1	0	1	0	1
				SPNS3	chr17	1	6	0	2	5	7
				SPNS2	chr17	0	2	0	1	1	2
				SPNS1	chr16	4	3	1	4	2	7
				SPN	chr16	4	3	2	1	4	7
				SPINK5	chr5	0	2	0	1	1	2
				SPINK4	chr9	0	1	0	0	1	1
				SPIDR	chr8	0	1	0	1	0	1
				SPECC1	chr17	1	0	0	0	1	1
				SPC25	chr2	0	1	0	1	0	1
				SPATS2	chr12	0	1	0	1	0	1
				SPATC1L	chr21	1	1	0	0	2	2
				SPATA9	chr5	0	1	0	1	0	1
				SPATA7	chr14	0	1	0	1	0	1
				SPATA6L	chr9	2	0	0	1	1	2
				SPATA6	chr1	0	4	0	4	0	4
				SPATA33	chr16	0	1	0	0	1	1
				SPATA2L	chr16	0	1	0	0	1	1
				SPATA22	chr17	1	0	0	1	0	1
				SPATA2	chr20	0	1	0	1	0	1
				SPATA13	chr13	0	4	0	0	4	4
				SPAG16	chr2	1	0	0	1	0	1
				SPACA4	chr19	0	2	0	1	1	2
				SPACA3	chr17	0	1	0	0	1	1
				SP140	chr2	1	0	0	1	0	1
				SP110	chr2	1	0	0	1	0	1
				SOX8	chr16	0	1	0	0	1	1
				SOX7	chr8	3	0	0	3	0	3
				SOX18	chr20	0	1	1	0	0	1
				SOX12	chr20	2	0	0	0	2	2
				SOX11	chr2	0	1	0	0	1	1
				SOST	chr17	0	1	0	0	1	1
				SOAT1	chr1	0	2	0	1	1	2
				SNX8	chr7	1	1	0	2	0	2
				SNX4	chr3	0	1	0	1	0	1
				SNX33	chr15	0	1	0	0	1	1
				SNX30	chr9	0	9	0	4	5	9
				SNX25	chr4	1	0	0	0	1	1
				SNX18	chr5	0	1	0	1	0	1
				SNX10	chr7	0	1	0	1	0	1
				SNURF	chr15	0	9	0	0	9	9
				SNUPN	chr15	0	2	0	1	1	2
				SNTG2	chr2	1	2	0	0	3	3
				SNTB2	chr16	1	0	0	0	1	1
				SNTB1	chr8	0	1	0	0	1	1
				SNRPN	chr15	0	10	0	0	10	10
				SNRPD2	chr19	0	1	0	0	1	1
				SNRNP70	chr19	0	1	0	0	1	1
				SNRNP25	chr16	0	1	0	1	0	1
				SNPH	chr20	1	0	0	0	1	1
				SNN	chr16	0	1	0	0	1	1
				SNAPC4	chr9	1	1	0	0	2	2
				SNAP29	chr22	1	5	0	0	6	6
				SNAI3	chr16	0	1	0	0	1	1
				SNAI1	chr20	0	1	0	1	0	1
				SMYD3	chr1	2	4	0	0	6	6
				SMYD1	chr2	1	0	0	0	1	1
				SMR3B	chr4	4	0	0	3	1	4
				SMR3A	chr4	4	0	0	3	1	4
				SMPD2	chr6	1	0	0	1	0	1
				SMIM6	chr17	0	1	0	1	0	1
				SMIM5	chr17	0	1	0	1	0	1
				SMIM3	chr5	1	0	0	0	1	1
				SMIM22	chr16	0	1	0	0	1	1
				SMIM15	chr5	0	1	0	1	0	1
				SMIM14	chr4	0	2	0	1	1	2
				SMIM11	chr21	0	4	0	1	3	4
				SMIM1	chr1	0	1	0	1	0	1
				SMG7	chr1	0	1	0	0	1	1
				SMG6	chr17	0	2	0	2	0	2
				SMG5	chr1	0	1	0	1	0	1
				SMCO2	chr12	2	0	0	0	2	2
				SMCO1	chr3	1	0	1	0	0	1
				SMCHD1	chr18	0	2	0	2	0	2
				SMC6	chr2	0	1	0	1	0	1
				SMARCAL1	chr2	0	1	0	1	0	1
			SMARCA2	SMARCA2	chr9	1	0	0	0	1	1
				SMAD6	chr15	0	1	0	1	0	1
				SLX4	chr16	0	1	0	0	1	1
				SLX1B	chr16	0	2	0	1	1	2
				SLTM	chr15	0	2	0	0	2	2
				SLMO2	chr20	0	1	0	1	0	1
				SLMAP	chr3	0	1	0	1	0	1
				SLITRK6	chr13	1	0	0	1	0	1
				SLITRK1	chr13	0	1	0	0	1	1
				SLFN13	chr17	21	0	0	15	6	21
				SLFN12	chr17	21	0	0	15	6	21
				SLFN11	chr17	21	0	0	15	6	21
				SLCO1B7	chr12	2	1	0	0	3	3
				SLCO1B3	chr12	2	1	0	0	3	3
				SLCO1B1	chr12	2	2	0	0	4	4
				SLCO1A2	chr12	0	1	0	0	1	1
				SLC9B2	chr4	0	1	0	1	0	1
				SLC9B1	chr4	0	1	0	1	0	1
				SLC9A9	chr3	0	1	0	1	0	1
				SLC9A8	chr20	0	1	0	1	0	1
				SLC8B1	chr12	0	1	0	1	0	1
				SLC8A1	chr2	2	0	0	2	0	2
				SLC7A9	chr19	1	0	0	1	0	1
				SLC7A7	chr14	0	1	0	1	0	1
				SLC7A4	chr22	0	5	0	0	5	5
				SLC7A2	chr8	2	0	0	2	0	2
				SLC7A13	chr8	0	7	0	4	3	7
				SLC6A2	chr16	0	1	0	0	1	1
				SLC6A19	chr5	0	2	0	2	0	2
				SLC6A18	chr5	0	2	0	2	0	2
				SLC6A13	chr12	0	1	0	1	0	1
			SLC6A1	SLC6A1	chr3	0	1	0	1	0	1
				SLC5A9	chr1	0	4	0	4	0	4
				SLC5A7	chr2	1	2	0	0	3	3
				SLC5A10	chr17	1	1	0	1	1	2
				SLC52A3	chr20	1	0	0	0	1	1
				SLC51A	chr3	1	2	1	1	1	3
				SLC4A1	chr17	1	2	1	1	1	3
				SLC47A2	chr17	1	0	0	0	1	1
				SLC47A1	chr17	1	0	0	0	1	1
				SLC43A2	chr17	1	0	1	0	0	1
				SLC3A1	chr2	1	0	0	0	1	1
				SLC38A9	chr5	0	1	0	0	1	1
				SLC38A8	chr16	1	2	0	2	1	3
				SLC38A10	chr17	0	1	0	0	1	1
				SLC37A2	chr11	0	1	0	0	1	1
				SLC37A1	chr21	0	2	0	0	2	2
				SLC35F3	chr1	0	2	0	0	2	2
				SLC35E2B	chr1	0	2	0	0	2	2
				SLC35A5	chr3	2	0	0	2	0	2
				SLC34A3	chr9	0	1	0	0	1	1
				SLC31A2	chr9	0	1	0	0	1	1
				SLC30A7	chr1	0	1	0	1	0	1
				SLC2A4RG	chr20	0	1	1	0	0	1
				SLC2A3	chr12	26	148	0	96	78	174
				SLC2A14	chr12	26	149	0	96	79	175
				SLC2A13	chr12	0	1	0	0	1	1
				SLC29A4	chr7	0	1	1	0	0	1
				SLC28A1	chr15	2	0	1	0	1	2
				SLC27A5	chr19	0	1	0	1	0	1
				SLC26A11	chr17	0	1	0	1	0	1
				SLC26A1	chr4	0	2	0	2	0	2
				SLC25A52	chr18	0	1	0	0	1	1
				SLC25A44	chr1	0	1	0	1	0	1
				SLC25A39	chr17	0	2	0	1	1	2
				SLC25A34	chr1	0	2	0	1	1	2
				SLC25A32	chr8	2	2	0	2	2	4
				SLC25A26	chr3	1	0	0	0	1	1
				SLC25A24	chr1	1	2	0	1	2	3
				SLC25A10	chr17	0	2	2	0	0	2
				SLC25A1	chr22	0	5	0	0	5	5
				SLC24A2	chr9	2	2	0	0	4	4
				SLC23A2	chr20	1	1	0	2	0	2
				SLC22A9	chr11	0	1	0	1	0	1
				SLC22A31	chr16	0	2	0	0	2	2
				SLC22A3	chr6	0	1	0	0	1	1
				SLC22A14	chr3	0	1	0	1	0	1
				SLC22A13	chr3	0	1	0	1	0	1
				SLC1A6	chr19	0	1	0	1	0	1
				SLC1A1	chr9	2	0	0	1	1	2
				SLC19A1	chr21	1	0	0	0	1	1
				SLC18A3	chr10	0	1	1	0	0	1
				SLC17A9	chr20	0	1	1	0	0	1
				SLC17A6	chr11	0	1	0	1	0	1
				SLC16A3	chr17	0	2	1	0	1	2
				SLC16A12	chr10	0	1	0	1	0	1
				SLC16A1	chr1	0	2	0	1	1	2
				SLC13A2	chr17	0	1	0	0	1	1
				SLC12A7	chr5	0	2	0	2	0	2
				SLC12A6	chr15	1	0	1	0	0	1
				SKIV2L2	chr5	0	1	0	1	0	1
			SKI	SKI	chr1	0	1	0	0	1	1
				SKA1	chr18	0	1	0	1	0	1
				SIRT7	chr17	0	2	1	0	1	2
				SIRT3	chr11	0	1	0	0	1	1
				SIRPG	chr20	0	1	0	1	0	1
				SIRPD	chr20	0	1	0	1	0	1
				SIRPB1	chr20	0	2	0	2	0	2
				SI	chr3	0	1	0	1	0	1
				SHPK	chr17	20	0	0	12	8	20
				SHISA7	chr19	1	0	0	1	0	1
				SHH	chr7	1	0	0	0	1	1
				SHCBP1	chr16	0	1	0	0	1	1
			SHANK3	SHANK3	chr22	3	0	1	0	2	3
			SHANK2	SHANK2	chr11	1	0	0	1	0	1
				SHANK1	chr19	2	0	0	0	2	2
				SH3YL1	chr2	1	1	0	0	2	2
				SH3D19	chr4	0	4	0	4	0	4
				SH3BP5L	chr1	0	2	0	2	0	2
				SH3BP5	chr3	2	0	1	0	1	2
				SH2D4A	chr8	1	3	0	2	2	4
				SH2D1B	chr1	0	1	0	1	0	1
				SH2B1	chr16	4	3	1	4	2	7
				SGMS2	chr4	0	1	0	0	1	1
				SGMS1	chr10	0	2	1	1	0	2
				SGK494	chr17	0	1	0	0	1	1
				SGK3	chr8	1	0	0	0	1	1
				SGK2	chr20	0	1	0	0	1	1
				SGCZ	chr8	0	3	0	1	2	3
				SGCG	chr13	0	4	0	0	4	4
				SFTPD	chr10	0	1	0	0	1	1
				SFSWAP	chr12	0	1	0	1	0	1
				SFMBT2	chr10	1	0	0	0	1	1
				SEZ6L2	chr16	4	3	2	1	4	7
				SEZ6	chr17	0	1	0	0	1	1
				SETMAR	chr3	2	0	0	2	0	2
				SERPIND1	chr22	1	5	0	0	6	6
				SERPINB9	chr6	0	1	0	0	1	1
				SERPINB6	chr6	0	1	0	0	1	1
				SERPINB1	chr6	0	1	0	0	1	1
				SERPINA9	chr14	0	1	0	0	1	1
				SERPINA5	chr14	1	1	0	0	2	2
				SERPINA4	chr14	1	1	0	0	2	2
				SERPINA3	chr14	1	1	0	0	2	2
				SERPINA12	chr14	0	1	0	0	1	1
				SERPINA11	chr14	0	1	0	0	1	1
				SERINC5	chr5	1	0	0	0	1	1
				SERINC4	chr15	0	1	0	0	1	1
				SERHL2	chr22	0	1	0	1	0	1
				SERF2	chr15	0	1	0	0	1	1
				SENP5	chr3	1	0	1	0	0	1
				SEMA5A	chr5	2	0	1	0	1	2
				SEMA4D	chr9	0	2	0	0	2	2
				SEMA4B	chr15	0	2	0	1	1	2
				SEMA4A	chr1	0	1	0	1	0	1
				SEMA3D	chr7	0	1	0	1	0	1
				SEMA3A	chr7	0	2	0	2	0	2
				SELO	chr22	1	0	0	0	1	1
				SEL1L2	chr20	0	1	0	1	0	1
				SECTM1	chr17	0	2	0	0	2	2
				SECISBP2	chr9	0	2	0	0	2	2
				SEC24D	chr4	1	0	0	0	1	1
				SEC16B	chr1	1	0	0	1	0	1
				SEC16A	chr9	1	1	0	0	2	2
				SEC14L5	chr16	0	1	0	0	1	1
				SEC11A	chr15	2	0	1	0	1	2
				SDSL	chr12	0	1	0	1	0	1
				SDS	chr12	0	1	0	1	0	1
				SDR42E1	chr16	0	1	0	1	0	1
				SDHB	chr1	1	0	0	0	1	1
				SDHA	chr5	0	2	0	1	1	2
				SDF2	chr17	0	1	0	0	1	1
				SDCCAG3	chr9	1	1	0	0	2	2
				SDCBP2	chr20	1	0	0	0	1	1
				SCTR	chr2	0	1	0	0	1	1
				SCRT2	chr20	1	0	0	0	1	1
				SCO2	chr22	3	0	1	0	2	3
				SCO1	chr17	0	1	0	1	0	1
				SCNN1G	chr16	0	1	0	0	1	1
				SCNN1B	chr16	0	1	0	0	1	1
				SCN4B	chr11	0	1	0	1	0	1
				SCLY	chr2	0	1	0	0	1	1
				SCLT1	chr4	0	11	0	6	5	11
				SCGN	chr6	0	1	0	1	0	1
				SCGB1C1	chr11	0	1	0	0	1	1
				SCG5	chr15	1	1	1	0	1	2
				SCCPDH	chr1	0	3	0	1	2	3
				SCARF2	chr22	1	8	0	2	7	9
				SCARB1	chr12	0	2	0	0	2	2
				SCAPER	chr15	1	0	0	0	1	1
				SBF2	chr11	1	0	0	0	1	1
				SBF1	chr22	2	0	0	0	2	2
				SARM1	chr17	0	1	0	0	1	1
				SAPCD2	chr9	1	1	0	0	2	2
				SAP30BP	chr17	0	1	0	1	0	1
				SAMD15	chr14	0	1	0	1	0	1
				SALL3	chr18	0	1	0	1	0	1
				SACS	chr13	0	3	0	0	3	3
				S100PBP	chr1	0	1	0	0	1	1
				S100B	chr21	1	0	0	0	1	1
				RXFP2	chr13	1	0	0	1	0	1
				RUNDC3A	chr17	1	2	1	1	1	3
				RUNDC1	chr17	0	1	0	0	1	1
				RTP4	chr3	0	1	0	1	0	1
				RTP3	chr3	1	0	0	0	1	1
				RTN4R	chr22	0	6	0	0	6	6
				RTN2	chr19	0	1	0	0	1	1
				RTEL1	chr20	0	1	1	0	0	1
				RTDR1	chr22	0	2	0	0	2	2
				RSU1	chr10	0	1	0	0	1	1
				RSPO4	chr20	1	3	0	3	1	4
				RSPH10B	chr7	0	1	0	0	1	1
				RSAD2	chr2	0	1	0	0	1	1
				RRS1	chr8	1	0	0	0	1	1
				RRP7A	chr22	0	1	0	1	0	1
				RRP1	chr21	1	0	0	1	0	1
				RRN3	chr16	2	12	0	5	9	14
				RREB1	chr6	0	3	1	0	2	3
				RPUSD1	chr16	0	5	0	1	4	5
				RPSAP58	chr19	2	2	0	1	3	4
				RPS7	chr2	0	1	0	0	1	1
				RPS6	chr9	0	3	0	2	1	3
				RPS5	chr19	0	1	0	1	0	1
				RPS3A	chr4	0	4	0	4	0	4
				RPRM	chr2	1	0	1	0	0	1
				RPL9	chr4	0	1	0	0	1	1
				RPL8	chr8	0	1	0	0	1	1
				RPL38	chr17	0	5	0	5	0	5
				RPL35A	chr3	0	3	0	1	2	3
				RPL28	chr19	1	0	0	1	0	1
				RPL27	chr17	0	1	0	0	1	1
				RPL23A	chr17	0	1	0	0	1	1
				RPH3AL	chr17	0	2	0	0	2	2
				RPA3-AS1	chr7	0	2	0	0	2	2
				RPA3	chr7	0	2	0	0	2	2
				RP5-850E9.3	chr20	1	0	0	0	1	1
				RP4-758J18.2	chr1	0	2	0	0	2	2
				RP4-576H24.4	chr20	0	2	0	2	0	2
				RP11-9B6.1	chr4	0	1	0	0	1	1
				RP11-89K11.1	chr15	0	3	0	2	1	3
				RP11-830F9.6	chr16	0	1	0	0	1	1
				RP11-80A15.1	chr14	0	1	0	0	1	1
				RP11-763F8.1	chr4	0	5	0	3	2	5
				RP11-758M4.1	chr8	1	0	0	0	1	1
				RP11-73M18.2	chr14	0	1	0	0	1	1
				RP11-712L6.5	chr11	0	1	0	1	0	1
				RP11-683L23.1	chr18	0	1	0	0	1	1
				RP11-676J12.7	chr17	0	2	0	1	1	2
				RP11-595B24.2	chr18	0	1	0	0	1	1
				RP11-497E19.2	chr14	0	1	0	0	1	1
				RP11-481A20.11	chr8	0	1	0	0	1	1
				RP11-429E11.3	chr20	0	1	0	1	0	1
				RP11-389E17.1	chr4	0	1	0	1	0	1
				RP11-385D13.1	chr17	2	1	0	0	3	3
				RP11-368I7.4	chr16	0	1	0	0	1	1
				RP11-347C12.3	chr16	0	3	1	1	1	3
				RP11-345J4.3	chr16	0	2	0	1	1	2
				RP11-279O9.4	chr4	1	1	0	0	2	2
				RP11-272B17.2	chr12	0	1	0	0	1	1
				RP11-1C1.5	chr5	2	0	1	0	1	2
				RP11-192H23.4	chr17	0	1	0	0	1	1
				RP11-187E13.2	chr14	1	0	0	0	1	1
				RP11-187E13.1	chr14	1	0	0	0	1	1
				RP11-159G9.5	chr3	0	1	0	0	1	1
				RP11-156E8.1	chr1	1	0	0	0	1	1
				RP11-1220K2.2	chr7	0	1	0	1	0	1
				RP11-10A14.4	chr8	1	0	0	1	0	1
				RP11-108K14.8	chr10	0	2	0	1	1	2
				RP11-105C20.2	chr16	0	1	0	0	1	1
				RP1-66C13.4	chr17	0	1	0	0	1	1
				RP1-32I10.10	chr22	0	2	0	2	0	2
				ROPN1L	chr5	2	0	1	0	1	2
				ROGDI	chr16	0	1	0	0	1	1
				RNMTL1	chr17	0	1	0	1	0	1
				RNMT	chr18	0	1	0	0	1	1
				RNGTT	chr6	0	1	0	0	1	1
				RNF32	chr7	1	0	0	0	1	1
				RNF216	chr7	0	2	1	0	1	2
				RNF213	chr17	0	1	0	1	0	1
				RNF212	chr4	0	2	0	2	0	2
				RNF208	chr9	0	1	0	0	1	1
				RNF19B	chr1	0	3	0	2	1	3
				RNF187	chr1	0	1	0	0	1	1
				RNF170	chr8	0	1	0	1	0	1
				RNF168	chr3	1	0	1	0	0	1
				RNF166	chr16	0	1	0	0	1	1
				RNF149	chr2	0	1	0	1	0	1
				RNF144A	chr2	0	1	0	0	1	1
				RNF141	chr11	1	0	0	0	1	1
				RNF135	chr17	0	2	0	1	1	2
				RNF115	chr1	5	11	0	9	7	16
				RNF114	chr20	0	1	0	1	0	1
				RNF112	chr17	1	0	0	0	1	1
				RNF111	chr15	0	2	0	0	2	2
				RND2	chr17	0	1	0	0	1	1
				RNASEH1	chr2	0	1	0	0	1	1
				RMND1	chr6	0	2	0	1	1	2
				RMDN2	chr2	1	0	0	0	1	1
				RLN2	chr9	2	0	0	0	2	2
				RLN1	chr9	2	0	0	0	2	2
				RLBP1	chr15	0	1	0	0	1	1
				RIPK1	chr6	0	1	0	0	1	1
				RIOK3	chr18	0	1	0	0	1	1
				RIN2	chr20	0	1	0	1	0	1
				RIMS2	chr8	0	1	0	1	0	1
				RIMBP3B	chr22	0	1	0	0	1	1
				RIMBP3	chr22	0	4	0	0	4	4
				RIC8A	chr11	0	1	0	0	1	1
				RHOT1	chr17	0	1	0	0	1	1
				RHOH	chr4	0	1	0	0	1	1
				RHD	chr1	0	1	0	1	0	1
				RHCG	chr15	0	1	0	0	1	1
				RHCE	chr1	0	1	0	1	0	1
				RHBG	chr1	0	1	0	1	0	1
				RHBDL3	chr17	0	1	0	0	1	1
				RHBDF1	chr16	0	1	0	1	0	1
				RHBDD3	chr22	0	1	0	0	1	1
				RGS9BP	chr19	1	0	0	1	0	1
				RGS19	chr20	0	1	1	0	0	1
				RGS12	chr4	0	2	0	2	0	2
				RGS11	chr16	1	0	0	0	1	1
				RGS1	chr1	0	1	0	1	0	1
				RGR	chr10	0	1	0	0	1	1
				RGPD4	chr2	1	0	0	0	1	1
			RFX3	RFX3	chr9	2	0	0	1	1	2
				RFTN1	chr3	2	0	1	0	1	2
				RFPL4B	chr6	0	2	0	1	1	2
				RFPL1	chr22	0	1	0	1	0	1
				RFNG	chr17	0	2	1	0	1	2
				RFFL	chr17	0	1	0	0	1	1
				RFESD	chr5	0	1	0	1	0	1
				RFC2	chr7	1	2	0	0	3	3
				REXO1L1	chr8	0	3	0	0	3	3
				RERGL	chr12	1	0	0	0	1	1
				RER1	chr1	0	4	0	2	2	4
				REM1	chr20	0	1	0	1	0	1
				RELL1	chr4	0	1	0	1	0	1
				REEP1	chr2	0	1	0	1	0	1
				RECQL5	chr17	0	1	0	1	0	1
				RDX	chr11	0	1	0	0	1	1
				RCSD1	chr1	0	1	0	0	1	1
				RCOR2	chr11	0	1	0	0	1	1
				RCOR1	chr14	1	1	0	0	2	2
				RCL1	chr9	1	0	0	0	1	1
				RCCD1	chr15	0	1	0	0	1	1
				RCC2	chr1	1	0	0	0	1	1
				RCAN1	chr21	0	4	0	1	3	4
				RBMXL1	chr1	0	1	0	1	0	1
				RBM8A	chr1	4	3	0	3	4	7
				RBM44	chr2	0	1	0	0	1	1
				RBM34	chr1	0	1	0	0	1	1
				RBM33	chr7	1	0	0	0	1	1
				RBM25	chr14	0	1	0	0	1	1
				RBM19	chr12	0	2	0	0	2	2
				RBM17	chr10	0	3	0	0	3	3
				RBM12B	chr8	1	0	1	0	0	1
				RBCK1	chr20	2	0	0	0	2	2
				RBBP4	chr1	1	1	0	1	1	2
				RB1CC1	chr8	0	6	0	2	4	6
				RASSF4	chr10	0	1	0	0	1	1
				RASSF2	chr20	0	1	0	1	0	1
				RASL10A	chr22	0	1	0	0	1	1
				RASGEF1B	chr4	0	1	0	0	1	1
				RASEF	chr9	1	0	0	1	0	1
				RASAL2	chr1	0	2	0	2	0	2
				RASA3	chr13	0	1	0	1	0	1
				RANBP6	chr9	1	0	0	0	1	1
				RANBP3L	chr5	0	1	0	0	1	1
				RANBP1	chr22	0	6	0	0	6	6
				RAMP2	chr17	0	1	0	0	1	1
				RAMP1	chr2	0	1	0	0	1	1
				RALGPS2	chr1	0	1	0	1	0	1
				RALGDS	chr9	1	0	0	1	0	1
				RAF1	chr3	0	3	0	0	3	3
				RAD54B	chr8	1	0	1	0	0	1
				RAD51L3-RFFL	chr17	0	1	0	0	1	1
				RAD51AP2	chr2	0	1	0	1	0	1
				RAD23B	chr9	0	1	0	1	0	1
				RAD21L1	chr20	1	0	0	0	1	1
				RACGAP1	chr12	0	2	0	0	2	2
				RAC3	chr17	0	2	1	0	1	2
				RABL6	chr9	1	1	0	0	2	2
				RABL2B	chr22	3	0	1	0	2	3
				RABEP2	chr16	4	3	1	4	2	7
				RAB5C	chr17	0	1	0	0	1	1
				RAB40B	chr17	1	0	0	0	1	1
				RAB37	chr17	0	5	0	5	0	5
				RAB36	chr22	0	2	0	0	2	2
				RAB34	chr17	0	1	0	0	1	1
				RAB27A	chr15	0	1	0	0	1	1
				RAB21	chr12	0	1	0	0	1	1
				RAB1A	chr2	0	1	0	1	0	1
				RAB11FIP4	chr17	0	2	0	1	1	2
				RAB11FIP1	chr8	0	1	0	1	0	1
				QRFPR	chr4	1	0	0	0	1	1
				QPRT	chr16	4	3	2	1	4	7
				QPCTL	chr19	0	1	0	0	1	1
				PYY	chr17	0	1	0	0	1	1
				PYDC1	chr16	0	1	0	0	1	1
				PYCR1	chr17	0	2	1	0	1	2
				PYCARD	chr16	0	1	0	0	1	1
				PXMP2	chr12	1	2	0	2	1	3
				PXDN	chr2	1	2	0	1	2	3
				PWWP2B	chr10	0	1	0	0	1	1
				PVRL1	chr11	0	1	0	1	0	1
				PTS	chr11	0	1	0	0	1	1
				PTRF	chr17	0	1	0	0	1	1
				PTPRT	chr20	0	1	0	0	1	1
				PTPRN2	chr7	1	0	0	0	1	1
				PTPRK	chr6	1	1	0	1	1	2
				PTPN9	chr15	0	1	0	1	0	1
				PTPN21	chr14	0	1	0	1	0	1
				PTPLAD2	chr9	2	0	0	0	2	2
				PTK6	chr20	0	1	1	0	0	1
				PTK2B	chr8	0	1	0	1	0	1
				PTGFR	chr1	0	1	0	0	1	1
				PTGES3L-AARSD1	chr17	0	1	0	0	1	1
				PTGES3L	chr17	0	1	0	0	1	1
				PTGES	chr9	0	1	0	1	0	1
				PTCRA	chr6	0	1	0	0	1	1
				PTCHD3	chr10	37	0	0	25	12	37
				PTCHD2	chr1	0	1	0	1	0	1
				PTCD3	chr2	0	1	0	1	0	1
				PTBP1	chr19	0	2	0	1	1	2
				PSMF1	chr20	1	1	0	0	2	2
				PSME3	chr17	0	1	0	0	1	1
				PSMD13	chr11	0	2	0	1	1	2
				PSMD11	chr17	0	1	0	0	1	1
				PSMC3IP	chr17	0	1	0	0	1	1
				PSMB1	chr6	0	2	0	1	1	2
				PSD3	chr8	0	4	0	1	3	4
				PSAP	chr10	0	1	0	1	0	1
				PRTG	chr15	0	1	0	1	0	1
				PRSS58	chr7	0	1	0	1	0	1
				PRSS48	chr4	1	0	0	0	1	1
				PRSS12	chr4	1	0	0	0	1	1
				PRRX2	chr9	0	1	0	1	0	1
				PRRT2	chr16	4	3	2	1	4	7
				PRRC2B	chr9	0	1	0	0	1	1
				PRR25	chr16	0	5	0	1	4	5
				PRR18	chr6	0	1	0	1	0	1
				PRPSAP2	chr17	1	1	0	1	1	2
				PRPH	chr12	0	1	0	1	0	1
				PRPF40A	chr2	1	0	1	0	0	1
				PROSER2	chr10	0	1	0	1	0	1
				PROSER1	chr13	0	1	0	1	0	1
				PROL1	chr4	4	0	0	3	1	4
				PRODH	chr22	0	5	0	0	5	5
				PRNT	chr20	0	1	0	1	0	1
				PRMT8	chr12	1	0	0	1	0	1
				PRMT2	chr21	1	0	0	0	1	1
				PRMT10	chr4	0	1	0	1	0	1
				PRLR	chr5	0	1	0	1	0	1
				PRLHR	chr10	1	0	0	1	0	1
				PRKCQ	chr10	1	0	0	0	1	1
				PRKCE	chr2	0	1	0	1	0	1
				PRICKLE1	chr12	0	1	0	0	1	1
				PREPL	chr2	1	0	0	0	1	1
				PRDM5	chr4	1	0	0	0	1	1
				PRDM16	chr1	0	2	0	1	1	2
				PRDM12	chr9	0	1	0	1	0	1
				PRC1	chr15	0	1	0	0	1	1
				PRAP1	chr10	0	1	0	0	1	1
				PRAME	chr22	4	0	0	0	4	4
				PQLC1	chr18	0	1	0	1	0	1
				PPY	chr17	0	1	0	0	1	1
				PPP6R3	chr11	0	1	0	1	0	1
				PPP6R2	chr22	2	0	0	0	2	2
				PPP2R5E	chr14	0	10	0	6	4	10
			PPP2R5D	PPP2R5D	chr6	0	1	0	0	1	1
				PPP2R5C	chr14	1	0	0	0	1	1
				PPP1R9A	chr7	1	0	1	0	0	1
				PPP1R42	chr8	1	0	0	0	1	1
				PPP1R3B	chr8	1	0	0	1	0	1
				PPP1R27	chr17	0	1	1	0	0	1
				PPP1R2	chr3	2	0	1	0	1	2
				PPP1R17	chr7	0	1	0	0	1	1
				PPP1R16A	chr8	0	1	0	1	0	1
				PPP1R13B	chr14	0	1	0	0	1	1
				PPM1N	chr19	0	1	0	0	1	1
				PPM1K	chr4	2	0	0	0	2	2
				PPL	chr16	0	1	0	0	1	1
				PPIP5K1	chr15	0	1	0	0	1	1
				PPIL6	chr6	1	0	0	1	0	1
				PPHLN1	chr12	2	1	1	0	2	3
				PPFIBP1	chr12	2	0	0	0	2	2
				PPFIA3	chr19	0	1	0	0	1	1
				PPDPF	chr20	0	1	1	0	0	1
				PPAPDC3	chr9	0	1	0	0	1	1
				PPAPDC2	chr9	2	0	0	1	1	2
				PPAP2C	chr19	0	1	0	0	1	1
				PPAP2A	chr5	0	1	0	1	0	1
				POU1F1	chr3	0	1	0	0	1	1
				POTEJ	chr2	0	2	0	2	0	2
				POTEC	chr18	0	1	0	0	1	1
				PON3	chr7	1	0	1	0	0	1
				PON2	chr7	1	0	1	0	0	1
				PON1	chr7	1	0	1	0	0	1
				POMT2	chr14	0	1	0	1	0	1
				POMK	chr8	0	5	0	1	4	5
				POM121L7	chr22	0	5	0	0	5	5
				POLR3K	chr16	0	1	0	1	0	1
				POLR3GL	chr1	4	3	0	3	4	7
				POLR3G	chr5	0	2	0	2	0	2
				POLR3E	chr16	5	4	0	4	5	9
				POLR3C	chr1	4	3	0	3	4	7
				POLR2I	chr19	0	1	0	0	1	1
				POLR1A	chr2	0	1	0	1	0	1
				POLL	chr10	0	2	0	2	0	2
				POLE4	chr2	0	1	0	1	0	1
				POLE	chr12	1	2	0	2	1	3
				PNPT1	chr2	0	1	0	1	0	1
				PNPLA1	chr6	0	1	0	0	1	1
				PNLIPRP3	chr10	0	2	0	2	0	2
				PMS2	chr7	0	1	0	0	1	1
				PMPCA	chr9	1	1	0	0	2	2
				PMP22	chr17	2	1	0	0	3	3
				PMM2	chr16	0	2	1	0	1	2
				PMF1-BGLAP	chr1	0	1	0	1	0	1
				PMF1	chr1	0	1	0	1	0	1
				PLXNB2	chr22	2	0	0	0	2	2
				PLXNA4	chr7	1	0	0	1	0	1
				PLSCR4	chr3	0	1	0	1	0	1
				PLS1	chr3	0	1	0	0	1	1
				PLOD2	chr3	0	1	0	1	0	1
				PLN	chr6	0	3	0	2	1	3
				PLIN2	chr9	0	1	0	0	1	1
				PLIN1	chr15	0	1	0	0	1	1
				PLGRKT	chr9	2	0	0	0	2	2
				PLEKHH3	chr17	0	1	0	0	1	1
				PLEKHG4B	chr5	1	3	0	3	1	4
				PLEKHG1	chr6	0	1	0	1	0	1
				PLEKHF2	chr8	1	0	1	0	0	1
				PLEKHB2	chr2	0	3	1	2	0	3
				PLEKHA5	chr12	0	43	0	29	14	43
				PLEK	chr2	0	1	0	1	0	1
				PLD6	chr17	0	1	0	1	0	1
				PLCH2	chr1	0	4	0	2	2	4
				PLCG2	chr16	1	1	0	1	1	2
				PLBD2	chr12	0	1	0	1	0	1
				PLAA	chr9	1	0	0	0	1	1
				PLA2G4C	chr19	0	1	0	0	1	1
				PKP2	chr12	0	1	0	1	0	1
				PKNOX2	chr11	0	1	0	0	1	1
				PKNOX1	chr21	0	1	0	0	1	1
				PKIB	chr6	0	1	0	1	0	1
				PITX2	chr4	0	2	0	0	2	2
				PITPNA	chr17	1	0	1	0	0	1
				PIPOX	chr17	0	1	0	0	1	1
				PIP5K1B	chr9	0	4	0	2	2	4
				PINX1	chr8	3	0	0	3	0	3
				PIK3C3	chr18	0	1	0	1	0	1
				PIK3C2G	chr12	2	0	0	0	2	2
				PIGZ	chr3	1	0	1	0	0	1
				PIGX	chr3	1	0	1	0	0	1
				PIGW	chr17	1	6	1	0	6	7
				PIGS	chr17	0	1	0	0	1	1
				PIGG	chr4	0	4	0	4	0	4
				PIGB	chr15	0	1	0	0	1	1
				PIEZO1	chr16	0	2	0	0	2	2
				PIBF1	chr13	0	2	0	0	2	2
				PIAS3	chr1	4	3	0	3	4	7
				PIAS2	chr18	0	1	0	1	0	1
				PI4KA	chr22	1	7	0	2	6	8
				PHPT1	chr9	1	1	0	0	2	2
				PHLDB1	chr11	0	1	0	1	0	1
				PHF17	chr4	0	11	0	6	5	11
			PHF12	PHF12	chr17	0	1	0	0	1	1
				PHF10	chr6	1	0	0	1	0	1
				PHC2	chr1	1	0	0	0	1	1
				PHACTR1	chr6	0	1	0	1	0	1
				PGPEP1L	chr15	0	3	0	1	2	3
				PGM5	chr9	0	1	0	1	0	1
				PGBD4	chr15	1	0	1	0	0	1
				PGBD3	chr10	0	1	1	0	0	1
				PGAM5	chr12	1	1	0	1	1	2
				PFKP	chr10	0	4	0	0	4	4
				PFKFB3	chr10	0	3	0	0	3	3
				PEX6	chr6	0	1	0	0	1	1
				PEX5L	chr3	1	0	0	1	0	1
				PEX11B	chr1	4	3	0	3	4	7
				PEX11A	chr15	0	2	0	1	1	2
				PEX10	chr1	0	4	0	2	2	4
				PDZK1	chr1	5	11	0	9	7	16
				PDZD9	chr16	5	4	0	4	5	9
				PDXK	chr21	1	0	0	1	0	1
				PDXDC1	chr16	2	12	0	5	9	14
				PDS5B	chr13	0	1	1	0	0	1
				PDP1	chr8	1	0	1	0	0	1
				PDLIM3	chr4	0	2	0	0	2	2
				PDIA3	chr15	0	1	0	0	1	1
				PDGFD	chr11	0	2	0	2	0	2
				PDE9A	chr21	0	3	0	0	3	3
				PDE8A	chr15	2	0	1	0	1	2
				PDE7A	chr8	1	0	0	0	1	1
				PDE6G	chr17	0	1	1	0	0	1
				PDE6B	chr4	0	2	0	2	0	2
				PDE5A	chr4	1	0	0	0	1	1
				PDE4DIP	chr1	0	2	0	0	2	2
				PDE4D	chr5	1	1	0	1	1	2
				PDE1C	chr7	0	5	0	3	2	5
				PDE12	chr3	0	1	0	1	0	1
				PDE10A	chr6	0	2	0	0	2	2
				PDCD6	chr5	0	2	0	0	2	2
				PDCD2	chr6	0	1	0	1	0	1
				PDCD1LG2	chr9	1	0	0	0	1	1
				PDCD1	chr2	0	3	0	2	1	3
				PDC	chr1	0	1	0	1	0	1
				PCYT2	chr17	0	2	1	0	1	2
				PCYT1A	chr3	1	2	1	1	1	3
				PCSK1	chr5	0	1	0	1	0	1
				PCNT	chr21	1	1	0	0	2	2
				PCGF3	chr4	0	2	0	2	0	2
				PCDH17	chr13	0	1	0	0	1	1
				PCDH15	chr10	4	0	0	4	0	4
				PCCA	chr13	0	1	0	1	0	1
				PCBP3	chr21	1	0	0	0	1	1
				PAXIP1-AS2	chr7	1	1	0	0	2	2
				PAXIP1	chr7	1	1	0	0	2	2
				PAX2	chr10	0	1	0	0	1	1
				PARS2	chr1	0	1	0	1	0	1
				PARD3B	chr2	1	0	0	1	0	1
				PARD3	chr10	0	3	1	2	0	3
				PAQR6	chr1	0	1	0	1	0	1
				PAPSS1	chr4	0	1	0	0	1	1
				PAPPA	chr9	1	0	0	1	0	1
				PAOX	chr10	0	1	0	0	1	1
				PANX2	chr22	1	0	0	0	1	1
				PANK4	chr1	0	2	0	0	2	2
				PAM16	chr16	0	1	0	0	1	1
				PALM2-AKAP2	chr9	0	1	0	1	0	1
				PALM2	chr9	0	1	0	1	0	1
				PALM	chr19	0	2	0	1	1	2
				PAK7	chr20	0	1	0	1	0	1
				PAK2	chr3	1	0	1	0	0	1
				PAIP2B	chr2	0	1	0	1	0	1
				PAGR1	chr16	8	6	4	2	8	14
				PAG1	chr8	0	1	0	1	0	1
				PADI4	chr1	1	0	0	0	1	1
				PADI3	chr1	1	0	0	0	1	1
				PADI2	chr1	1	0	0	0	1	1
				PADI1	chr1	1	0	0	0	1	1
				PABPN1L	chr16	0	1	0	0	1	1
				PABPC4L	chr4	8	0	0	5	3	8
				P4HB	chr17	0	1	1	0	0	1
				P2RX6	chr22	1	5	0	0	6	6
				P2RX2	chr12	0	2	0	2	0	2
				P2RX1	chr17	1	0	0	0	1	1
				OXSR1	chr3	0	1	0	1	0	1
				OXNAD1	chr3	2	0	1	0	1	2
				OXLD1	chr17	0	1	1	0	0	1
				OXA1L	chr14	0	1	0	1	0	1
				OVOL3	chr19	0	1	0	0	1	1
				OTUD7A	chr15	6	6	1	0	11	12
				OTUB1	chr11	0	1	0	0	1	1
				OTOL1	chr3	1	0	0	0	1	1
				OTOGL	chr12	1	1	0	1	1	2
				OTOA	chr16	6	5	0	5	6	11
				OSTN	chr3	1	0	0	1	0	1
				OSGIN1	chr16	1	0	0	0	1	1
				OSBPL6	chr2	1	0	0	0	1	1
				OSBPL11	chr3	0	1	0	1	0	1
				ORM2	chr9	0	3	0	0	3	3
				ORM1	chr9	0	3	0	0	3	3
				ORC6	chr16	0	1	0	0	1	1
				ORC4	chr2	1	1	1	1	0	2
				OR9Q2	chr11	1	0	0	0	1	1
				OR9Q1	chr11	1	0	0	0	1	1
				OR9G4	chr11	1	0	0	0	1	1
				OR9G1	chr11	1	0	0	0	1	1
				OR8U1	chr11	3	0	0	1	2	3
				OR8K5	chr11	1	0	0	0	1	1
				OR8K3	chr11	3	0	0	1	2	3
				OR8K1	chr11	3	0	0	1	2	3
				OR8J3	chr11	1	0	0	0	1	1
				OR8J1	chr11	3	0	0	1	2	3
				OR8H3	chr11	1	0	0	0	1	1
				OR8H2	chr11	1	0	0	0	1	1
				OR8H1	chr11	1	0	0	0	1	1
				OR6N2	chr1	1	1	0	1	1	2
				OR6N1	chr1	1	1	0	1	1	2
				OR6K6	chr1	1	1	0	1	1	2
				OR6K3	chr1	1	1	0	1	1	2
				OR6K2	chr1	0	1	0	1	0	1
				OR6J1	chr14	0	1	0	1	0	1
				OR6F1	chr1	1	2	0	0	3	3
				OR6B1	chr7	1	3	0	4	0	4
				OR5W2	chr11	1	1	0	0	2	2
				OR5T3	chr11	1	0	0	0	1	1
				OR5T2	chr11	1	0	0	0	1	1
				OR5T1	chr11	1	0	0	0	1	1
				OR5R1	chr11	3	0	0	1	2	3
				OR5P3	chr11	2	0	0	0	2	2
				OR5P2	chr11	2	0	0	0	2	2
				OR5M9	chr11	3	0	0	1	2	3
				OR5M8	chr11	1	0	0	0	1	1
				OR5M3	chr11	3	0	0	1	2	3
				OR5M11	chr11	1	0	0	0	1	1
				OR5M10	chr11	1	0	0	0	1	1
				OR5M1	chr11	1	0	0	0	1	1
				OR5L2	chr11	7	1	0	1	7	8
				OR5L1	chr11	7	0	0	1	6	7
				OR5J2	chr11	1	0	0	0	1	1
				OR5I1	chr11	2	0	0	0	2	2
				OR5H6	chr3	0	1	0	0	1	1
				OR5F1	chr11	2	0	0	0	2	2
				OR5D18	chr11	7	0	0	1	6	7
				OR5D16	chr11	1	1	0	0	2	2
				OR5D14	chr11	7	0	0	1	6	7
				OR5D13	chr11	7	0	0	1	6	7
				OR5B3	chr11	1	0	0	0	1	1
				OR5B2	chr11	1	0	0	0	1	1
				OR5B17	chr11	1	0	0	0	1	1
				OR5B12	chr11	1	0	0	0	1	1
				OR5AS1	chr11	2	0	0	0	2	2
				OR5AR1	chr11	1	0	0	0	1	1
				OR5AP2	chr11	1	0	0	0	1	1
				OR5AN1	chr11	1	2	0	1	2	3
				OR5AK2	chr11	1	0	0	0	1	1
				OR5A2	chr11	1	2	0	1	2	3
				OR5A1	chr11	1	2	0	1	2	3
				OR52R1	chr11	1	0	0	1	0	1
				OR52M1	chr11	1	1	0	1	1	2
				OR52K2	chr11	1	0	0	1	0	1
				OR52K1	chr11	1	1	0	1	1	2
				OR52E4	chr11	0	16	0	9	7	16
				OR52B4	chr11	1	0	0	0	1	1
				OR51T1	chr11	1	0	0	1	0	1
				OR51S1	chr11	1	0	0	1	0	1
				OR51Q1	chr11	0	2	0	2	0	2
				OR51I2	chr11	0	2	0	2	0	2
				OR51I1	chr11	0	2	0	2	0	2
				OR51H1P	chr11	1	0	0	1	0	1
				OR51F2	chr11	1	0	0	1	0	1
				OR4S2	chr11	2	0	0	0	2	2
				OR4P4	chr11	2	0	0	0	2	2
				OR4F6	chr15	0	1	0	0	1	1
				OR4F4	chr15	0	1	0	0	1	1
				OR4F15	chr15	0	1	0	0	1	1
				OR4D9	chr11	0	2	0	0	2	2
				OR4D6	chr11	1	2	0	1	2	3
				OR4D11	chr11	0	2	0	0	2	2
				OR4D10	chr11	0	2	0	0	2	2
				OR4C6	chr11	7	0	0	1	6	7
				OR4C5	chr11	3	0	0	0	3	3
				OR4C16	chr11	1	0	0	0	1	1
				OR4C15	chr11	1	0	0	0	1	1
				OR4C11	chr11	2	0	0	0	2	2
				OR4A47	chr11	3	0	0	0	3	3
				OR4A16	chr11	0	1	0	1	0	1
				OR4A15	chr11	0	1	0	1	0	1
				OR3A3	chr17	1	0	0	1	0	1
				OR3A2	chr17	1	0	0	1	0	1
				OR3A1	chr17	1	0	0	1	0	1
				OR2Y1	chr5	0	4	0	4	0	4
				OR2W3	chr1	1	3	0	0	4	4
				OR2V2	chr5	0	1	0	1	0	1
				OR2V1	chr5	0	1	0	1	0	1
				OR2T8	chr1	1	3	0	0	4	4
				OR2T7	chr1	0	2	0	0	2	2
				OR2T6	chr1	0	2	0	0	2	2
				OR2T5	chr1	0	2	0	0	2	2
				OR2T4	chr1	0	2	0	0	2	2
				OR2T34	chr1	0	1	0	0	1	1
				OR2T33	chr1	0	2	0	0	2	2
				OR2T3	chr1	0	2	0	0	2	2
				OR2T29	chr1	0	1	0	0	1	1
				OR2T2	chr1	0	2	0	0	2	2
				OR2T12	chr1	0	2	0	0	2	2
				OR2T10	chr1	0	1	0	0	1	1
				OR2T1	chr1	0	2	0	0	2	2
				OR2M7	chr1	0	2	0	0	2	2
				OR2M5	chr1	0	2	0	0	2	2
				OR2M4	chr1	0	2	0	0	2	2
				OR2M3	chr1	0	2	0	0	2	2
				OR2M2	chr1	0	2	0	0	2	2
				OR2L8	chr1	1	2	0	0	3	3
				OR2L5	chr1	1	3	0	0	4	4
				OR2L3	chr1	0	3	0	0	3	3
				OR2L2	chr1	0	3	0	0	3	3
				OR2L13	chr1	0	3	0	0	3	3
				OR2G6	chr1	0	2	0	0	2	2
				OR2F2	chr7	1	3	0	4	0	4
				OR2F1	chr7	1	3	0	4	0	4
				OR2D2	chr11	2	0	0	2	0	2
				OR2B6	chr6	0	1	0	1	0	1
				OR2B2	chr6	0	1	0	1	0	1
				OR2AK2	chr1	1	2	0	0	3	3
				OR2AJ1	chr1	1	3	0	0	4	4
				OR2A5	chr7	1	3	0	4	0	4
				OR2A25	chr7	1	3	0	4	0	4
				OR2A2	chr7	1	3	0	4	0	4
				OR2A14	chr7	1	3	0	4	0	4
				OR2A12	chr7	1	3	0	4	0	4
				OR1S2	chr11	1	0	0	0	1	1
				OR1S1	chr11	1	0	0	0	1	1
				OR1G1	chr17	1	1	0	2	0	2
				OR1E2	chr17	1	0	0	1	0	1
				OR1E1	chr17	1	0	0	1	0	1
				OR1D5	chr17	1	1	0	2	0	2
				OR1D2	chr17	1	1	0	2	0	2
				OR1C1	chr1	1	2	0	0	3	3
				OR1A2	chr17	1	1	0	2	0	2
				OR1A1	chr17	1	1	0	2	0	2
				OR14K1	chr1	1	2	0	0	3	3
				OR14C36	chr1	0	2	0	0	2	2
				OR14A2	chr1	1	2	0	0	3	3
				OR14A16	chr1	1	3	0	0	4	4
				OR13G1	chr1	0	1	0	0	1	1
				OR11L1	chr1	1	3	0	0	4	4
				OR10Z1	chr1	0	1	0	1	0	1
				OR10X1	chr1	0	1	0	1	0	1
				OR10W1	chr11	1	0	0	0	1	1
				OR10Q1	chr11	1	0	0	0	1	1
				OR10J5	chr1	1	0	0	1	0	1
				OR10D3	chr11	1	0	0	1	0	1
				OR10AG1	chr11	2	0	0	0	2	2
				OR10A4	chr11	2	0	0	2	0	2
				OR10A2	chr11	2	0	0	2	0	2
				OPA3	chr19	0	1	0	0	1	1
				ONECUT1	chr15	0	2	0	2	0	2
				OMG	chr17	0	2	0	1	1	2
				OLR1	chr12	0	2	0	0	2	2
				OLFM1	chr9	0	1	0	1	0	1
				OGFOD3	chr17	0	2	0	0	2	2
				OGDHL	chr10	0	1	1	0	0	1
				ODF4	chr17	0	1	0	1	0	1
				ODF3B	chr22	3	0	1	0	2	3
				ODF3	chr11	0	1	0	0	1	1
				ODAM	chr4	1	0	0	1	0	1
				OCM	chr7	0	1	0	0	1	1
				OCLM	chr1	0	1	0	1	0	1
				OCIAD2	chr4	0	1	0	1	0	1
				OCIAD1	chr4	0	1	0	1	0	1
				OCA2	chr15	1	10	0	0	11	11
				OBP2B	chr9	1	0	0	1	0	1
				NXPH1	chr7	1	1	0	0	2	2
				NXN	chr17	0	5	0	3	2	5
				NUTM1	chr15	1	0	1	0	0	1
				NUPR1	chr16	0	1	0	0	1	1
				NUP214	chr9	0	1	0	0	1	1
			NUP155	NUP155	chr5	0	4	0	1	3	4
				NUP153	chr6	0	3	0	3	0	3
				NUFIP2	chr17	0	1	0	0	1	1
				NUDT7	chr16	0	2	0	1	1	2
				NUDT19	chr19	1	0	0	1	0	1
				NUDT17	chr1	4	3	0	3	4	7
				NUDT16L1	chr16	0	1	0	0	1	1
				NUDT1	chr7	1	1	0	2	0	2
				NUBP1	chr16	0	1	0	0	1	1
				NTSR1	chr20	1	0	0	0	1	1
				NTF4	chr19	0	1	0	0	1	1
				NTAN1	chr16	2	12	0	5	9	14
				NT5C3B	chr17	0	3	0	0	3	3
				NSUN7	chr4	0	4	0	3	1	4
				NSUN5	chr7	1	1	0	0	2	2
				NSUN3	chr3	0	1	0	0	1	1
				NSRP1	chr17	0	1	0	0	1	1
			NRXN3	NRXN3	chr14	9	0	0	8	1	9
			NRXN1	NRXN1	chr2	8	0	1	4	3	8
				NRSN2	chr20	2	0	0	0	2	2
				NRROS	chr3	1	1	1	0	1	2
				NRP1	chr10	0	1	0	0	1	1
				NRCAM	chr7	0	1	0	1	0	1
				NRARP	chr9	0	1	0	0	1	1
			NR4A2	NR4A2	chr2	1	2	2	0	1	3
				NQO2	chr6	0	1	0	0	1	1
				NPY4R	chr10	0	7	0	0	7	7
				NPLOC4	chr17	0	1	1	0	0	1
				NPIPB9	chr16	2	2	1	1	2	4
				NPIPB8	chr16	0	1	0	0	1	1
				NPIPB7	chr16	0	1	0	0	1	1
				NPIPB5	chr16	0	5	0	1	4	5
				NPIPA7	chr16	1	10	0	5	6	11
				NPIPA5	chr16	4	11	0	6	9	15
				NPIPA2	chr16	0	4	0	0	4	4
				NPIPA1	chr16	0	9	0	0	9	9
				NPHP1	chr2	11	9	0	12	8	20
				NPDC1	chr9	1	1	0	0	2	2
				NPC1	chr18	0	1	0	0	1	1
				NPBWR2	chr20	0	1	1	0	0	1
				NPBWR1	chr8	0	4	0	1	3	4
				NPB	chr17	0	2	1	0	1	2
				NPAP1	chr15	0	10	0	1	9	10
				NOXRED1	chr14	0	1	0	1	0	1
				NOX4	chr11	1	0	0	1	0	1
				NOTUM	chr17	0	2	1	0	1	2
				NOTCH2NL	chr1	0	2	0	0	2	2
				NOTCH1	chr9	2	1	1	0	2	3
				NOSTRIN	chr2	0	1	0	1	0	1
				NOP10	chr15	1	0	1	0	0	1
				NOMO3	chr16	4	13	0	8	9	17
				NOMO1	chr16	0	9	0	0	9	9
				NOM1	chr7	1	0	0	0	1	1
				NOL6	chr9	0	1	0	0	1	1
				NOC4L	chr12	0	1	0	0	1	1
				NNT	chr5	0	1	0	1	0	1
				NMUR1	chr2	0	2	0	1	1	2
				NMRAL1	chr16	0	1	0	0	1	1
				NME7	chr1	0	1	0	0	1	1
				NMD3	chr3	1	0	0	0	1	1
				NMB	chr15	2	0	1	0	1	2
				NLRP8	chr19	2	0	0	0	2	2
				NLRP7	chr19	0	1	0	0	1	1
				NLRP6	chr11	0	1	0	1	0	1
				NLRP5	chr19	2	0	0	0	2	2
				NLRP2	chr19	0	1	0	0	1	1
				NLRP12	chr19	0	1	0	1	0	1
				NLRP1	chr17	0	1	0	1	0	1
				NLK	chr17	0	1	0	0	1	1
				NKIRAS2	chr17	0	1	0	0	1	1
				NKAIN4	chr20	0	1	1	0	0	1
				NIT2	chr3	0	2	0	0	2	2
				NIPA2	chr15	15	0	0	5	10	15
				NIPA1	chr15	15	0	0	5	10	15
				NINJ2	chr12	0	1	0	1	0	1
				NHLRC3	chr13	0	1	0	1	0	1
				NHLH2	chr1	0	1	0	0	1	1
				NGRN	chr15	0	2	0	1	1	2
				NGB	chr14	0	1	0	1	0	1
				NFYB	chr12	0	2	0	2	0	2
				NFX1	chr9	0	1	0	0	1	1
				NFIA	chr1	0	3	0	1	2	3
				NFE2L2	chr2	0	2	0	0	2	2
				NFATC2IP	chr16	4	3	1	4	2	7
				NFATC1	chr18	0	1	0	0	1	1
				NFAM1	chr22	0	2	0	1	1	2
			NF1	NF1	chr17	0	2	0	1	1	2
				NEUROG2	chr4	0	2	0	0	2	2
				NEURL1B	chr5	0	1	0	1	0	1
				NEU4	chr2	0	3	0	2	1	3
				NELL1	chr11	0	1	0	1	0	1
				NELFB	chr9	0	1	0	0	1	1
				NEK8	chr17	0	1	0	0	1	1
				NEIL3	chr4	0	1	0	0	1	1
				NEIL1	chr15	0	1	0	1	0	1
				NEFH	chr22	0	1	0	1	0	1
				NEDD9	chr6	0	1	0	0	1	1
				NECAB2	chr16	1	0	0	0	1	1
				NEB	chr2	2	0	1	0	1	2
				NDUFV3	chr21	0	1	0	0	1	1
				NDUFS6	chr5	0	1	0	0	1	1
				NDUFS4	chr5	0	2	0	2	0	2
				NDUFAF6	chr8	1	0	1	0	0	1
				NDUFAF5	chr20	0	1	0	1	0	1
				NDUFAF4	chr6	0	1	0	1	0	1
				NDUFAF2	chr5	0	1	0	1	0	1
				NDUFAB1	chr16	0	1	0	0	1	1
				NDUFA10	chr2	2	0	0	2	0	2
				NDST4	chr4	1	0	0	0	1	1
				NDST3	chr4	1	0	0	0	1	1
				NDST1	chr5	0	1	0	1	0	1
				NDRG4	chr16	0	1	0	1	0	1
				NDOR1	chr9	0	1	0	0	1	1
				NDNL2	chr15	2	7	0	1	8	9
				NDNF	chr4	1	0	0	0	1	1
				NDN	chr15	0	8	0	0	8	8
				NDE1	chr16	4	14	0	9	9	18
				NDC80	chr18	0	2	0	2	0	2
				NCOA7	chr6	0	1	0	1	0	1
				NCKAP5L	chr12	0	2	0	0	2	2
				NCF2	chr1	0	1	0	0	1	1
				NCF1	chr7	0	1	0	0	1	1
				NCBP2	chr3	1	0	1	0	0	1
				NCAPH2	chr22	3	0	1	0	2	3
				NCAPG2	chr7	1	1	0	1	1	2
				NCAM2	chr21	0	1	0	0	1	1
				NBR1	chr17	0	1	0	0	1	1
				NBPF4	chr1	1	2	0	1	2	3
				NBPF24	chr1	0	7	0	0	7	7
				NBPF12	chr1	0	7	0	0	7	7
				NBPF10	chr1	0	2	0	0	2	2
				NAT14	chr19	1	0	0	1	0	1
				NANOGNB	chr12	0	1	0	0	1	1
				NANOG	chr12	0	1	0	0	1	1
				NAGS	chr17	0	1	0	0	1	1
				NAGPA	chr16	0	1	0	0	1	1
				NAGK	chr2	0	1	0	1	0	1
				NADK2	chr5	0	1	0	0	1	1
				NACC2	chr9	1	1	0	0	2	2
				NAA60	chr16	0	1	0	0	1	1
				NAA40	chr11	0	1	0	0	1	1
				NAA20	chr20	0	1	0	1	0	1
				N4BP2	chr4	0	1	0	0	1	1
				MZT1	chr13	0	1	0	0	1	1
			MYT1L	MYT1L	chr2	1	2	0	1	2	3
				MYT1	chr20	0	2	1	0	1	2
				MYOZ2	chr4	1	1	0	0	2	2
				MYOM2	chr8	1	0	0	0	1	1
				MYOM1	chr18	0	1	0	0	1	1
				MYO5C	chr15	0	1	0	1	0	1
				MYO5A	chr15	0	1	0	1	0	1
				MYO1E	chr15	0	2	0	0	2	2
				MYO1D	chr17	0	1	0	0	1	1
				MYO1C	chr17	0	1	0	1	0	1
				MYO19	chr17	1	6	1	0	6	7
				MYO10	chr5	0	1	0	1	0	1
				MYLK3	chr16	0	1	0	0	1	1
				MYL5	chr4	0	2	0	2	0	2
				MYL12B	chr18	0	1	0	0	1	1
				MYL12A	chr18	0	1	0	0	1	1
				MYH9	chr22	0	1	0	0	1	1
				MYH8	chr17	1	5	0	2	4	6
				MYH4	chr17	0	5	0	2	3	5
				MYH3	chr17	0	2	0	2	0	2
				MYH2	chr17	0	1	0	1	0	1
				MYH13	chr17	1	5	0	2	4	6
				MYH11	chr16	4	14	0	9	9	18
				MYH10	chr17	0	1	0	1	0	1
				MYH1	chr17	0	5	0	2	3	5
				MYF6	chr12	0	1	0	0	1	1
				MYF5	chr12	0	1	0	0	1	1
				MYBL2	chr20	0	1	0	0	1	1
				MYBL1	chr8	1	0	0	0	1	1
				MYADML2	chr17	0	2	1	0	1	2
				MVD	chr16	0	1	0	0	1	1
				MUC4	chr3	2	0	1	0	1	2
				MUC16	chr19	0	2	0	1	1	2
				MTUS1	chr8	0	1	0	1	0	1
				MTRR	chr5	0	2	0	0	2	2
				MTRNR2L9	chr6	0	3	0	0	3	3
				MTRNR2L8	chr11	1	0	0	0	1	1
				MTRNR2L4	chr16	0	1	0	0	1	1
				MTRNR2L13	chr4	1	1	0	0	2	2
				MTRNR2L12	chr3	0	1	0	0	1	1
				MTRNR2L11	chr1	0	1	0	0	1	1
				MTMR7	chr8	0	1	0	1	0	1
				MTMR10	chr15	6	6	1	0	11	12
				MTHFSD	chr16	0	1	0	1	0	1
				MTHFD1L	chr6	0	1	0	1	0	1
				MTG1	chr10	0	2	0	1	1	2
				MTFR1	chr8	1	0	0	0	1	1
				MTERF	chr7	1	0	0	0	1	1
				MTBP	chr8	0	1	0	0	1	1
				MTAP	chr9	2	0	0	0	2	2
				MSR1	chr8	14	1	0	12	3	15
				MSLN	chr16	0	4	0	1	3	4
				MSANTD1	chr4	0	2	0	2	0	2
				MRVI1	chr11	1	0	0	0	1	1
				MRPS11	chr15	0	1	0	0	1	1
				MRPL46	chr15	0	1	0	0	1	1
				MRPL40	chr22	0	5	0	0	5	5
				MRPL36	chr5	0	1	0	0	1	1
				MRPL35	chr2	0	1	0	1	0	1
				MRPL28	chr16	1	0	0	0	1	1
				MRPL12	chr17	0	1	1	0	0	1
				MRPL1	chr4	0	1	0	1	0	1
				MROH2A	chr2	0	3	0	2	1	3
				MRM1	chr17	1	4	1	0	4	5
				MRAP	chr21	0	1	0	0	1	1
				MPZL1	chr1	0	1	0	0	1	1
				MPV17L	chr16	4	14	0	9	9	18
				MPRIP	chr17	0	1	0	1	0	1
				MPP3	chr17	0	1	0	0	1	1
				MPP2	chr17	0	1	0	0	1	1
				MPLKIP	chr7	0	1	0	1	0	1
				MPHOSPH8	chr13	0	1	0	0	1	1
				MPHOSPH6	chr16	0	2	0	2	0	2
				MPHOSPH10	chr2	0	2	0	1	1	2
				MPG	chr16	0	1	0	1	0	1
				MOV10L1	chr22	1	0	0	0	1	1
				MORN1	chr1	0	4	0	2	2	4
				MORC3	chr21	2	0	0	0	2	2
				MOK	chr14	1	0	0	0	1	1
				MOB3B	chr9	1	0	0	0	1	1
				MOB3A	chr19	1	0	0	0	1	1
				MNX1	chr7	1	0	0	0	1	1
				MNDA	chr1	1	0	0	0	1	1
				MMRN2	chr10	0	1	0	1	0	1
				MMP23B	chr1	0	2	0	0	2	2
				MMP15	chr16	0	1	0	0	1	1
				MMEL1	chr1	0	2	0	0	2	2
				MME	chr3	2	0	0	2	0	2
				MLYCD	chr16	2	0	0	0	2	2
				MLXIPL	chr7	1	1	0	0	2	2
				MLX	chr17	0	1	0	0	1	1
				MLLT4	chr6	0	82	0	47	35	82
				MLLT3	chr9	2	1	0	1	2	3
				MLIP	chr6	0	1	0	0	1	1
				MLC1	chr22	1	0	0	0	1	1
				MLANA	chr9	1	0	0	0	1	1
				MKRN3	chr15	0	8	0	0	8	8
				MKNK2	chr19	1	0	0	0	1	1
				MITF	chr3	1	0	0	0	1	1
				MISP	chr19	0	2	0	1	1	2
				MIPEP	chr13	0	3	0	0	3	3
				MIOX	chr22	3	0	1	0	2	3
				MIOS	chr7	0	2	0	0	2	2
				MIER2	chr19	0	1	0	0	1	1
				MICAL1	chr6	1	0	0	1	0	1
				MIB2	chr1	0	2	0	0	2	2
				MIB1	chr18	0	1	0	0	1	1
				MGRN1	chr16	0	1	0	0	1	1
				MGAT1	chr5	0	4	0	4	0	4
				MGARP	chr4	0	2	0	1	1	2
				MFSD7	chr4	0	2	0	2	0	2
				MFSD3	chr8	0	1	0	1	0	1
				MFI2	chr3	1	0	1	0	0	1
				MFHAS1	chr8	0	1	0	0	1	1
				MFGE8	chr15	0	1	0	0	1	1
				MFAP4	chr17	1	0	0	0	1	1
				MFAP2	chr1	1	0	0	0	1	1
				MFAP1	chr15	0	1	0	0	1	1
				METTL9	chr16	6	5	0	5	6	11
				METTL6	chr3	2	0	1	0	1	2
				METTL4	chr18	0	3	0	2	1	3
				METTL22	chr16	0	1	0	1	0	1
				METTL14	chr4	1	0	0	0	1	1
				METTL13	chr1	0	1	0	1	0	1
				METRNL	chr17	1	0	0	0	1	1
				MESP2	chr15	0	2	0	1	1	2
				MESP1	chr15	0	2	0	1	1	2
				MERTK	chr2	2	0	0	2	0	2
				MEOX2	chr7	0	1	0	0	1	1
				MEOX1	chr17	0	1	0	0	1	1
				MEI4	chr6	1	0	0	0	1	1
				MEGF6	chr1	2	0	0	2	0	2
				MEF2A	chr15	0	2	0	1	1	2
				MED15	chr22	1	8	0	2	7	9
			MED13L	MED13L	chr12	0	1	0	1	0	1
				ME3	chr11	1	0	0	0	1	1
				MCPH1	chr8	2	0	0	0	2	2
				MCMDC2	chr8	1	0	0	0	1	1
				MCM5	chr22	1	0	0	1	0	1
				MCM3AP	chr21	1	2	0	0	3	3
				MCHR2	chr6	0	2	0	2	0	2
				MCF2L	chr13	0	1	0	0	1	1
				MCEE	chr2	0	2	0	1	1	2
				MC5R	chr18	0	1	0	0	1	1
				MC2R	chr18	0	1	0	0	1	1
				MBTPS1	chr16	1	2	0	2	1	3
				MBLAC2	chr5	0	2	0	2	0	2
			MBD5	MBD5	chr2	3	1	1	2	1	4
				MBD3L5	chr19	0	9	0	1	8	9
				MBD3L4	chr19	0	9	0	1	8	9
				MBD3L3	chr19	0	9	0	1	8	9
				MBD3L2	chr19	0	9	0	1	8	9
				MAZ	chr16	4	3	2	1	4	7
				MAST2	chr1	0	3	0	1	2	3
				MARK4	chr19	0	1	0	0	1	1
				MARK3	chr14	0	1	0	0	1	1
				MARK2	chr11	0	1	0	0	1	1
				MARCO	chr2	0	1	0	0	1	1
				MAPT	chr17	0	1	1	0	0	1
				MAPKAPK5	chr12	0	11	0	8	3	11
				MAPK8IP2	chr22	3	0	1	0	2	3
				MAPK7	chr17	1	0	0	0	1	1
				MAPK6	chr15	0	1	0	1	0	1
				MAPK12	chr22	2	0	0	0	2	2
				MAPK11	chr22	2	0	0	0	2	2
				MAP3K2	chr2	0	1	0	0	1	1
				MAP1LC3B	chr16	1	0	0	0	1	1
				MANEA	chr6	0	3	1	2	0	3
				MAN2C1	chr15	0	1	0	1	0	1
				MAN2A2	chr15	0	2	0	1	1	2
				MAN1B1	chr9	1	1	0	0	2	2
				MAN1A1	chr6	1	0	0	1	0	1
				MAMDC4	chr9	1	1	0	0	2	2
				MALT1	chr18	0	1	0	1	0	1
				MALL	chr2	11	9	0	12	8	20
				MAL	chr2	0	1	0	1	0	1
				MAGI1	chr3	1	0	0	0	1	1
				MAFG	chr17	0	2	1	0	1	2
				MAD2L1	chr4	1	0	0	0	1	1
				MACROD1	chr11	0	1	0	0	1	1
			LZTR1	LZTR1	chr22	1	5	0	0	6	6
				LYVE1	chr11	1	0	0	0	1	1
				LYST	chr1	0	1	0	0	1	1
				LYSMD3	chr5	0	2	0	2	0	2
				LYRM9	chr17	0	1	0	0	1	1
				LYRM5	chr12	0	1	0	0	1	1
				LYPD5	chr19	0	1	0	1	0	1
				LURAP1L	chr9	0	1	0	0	1	1
				LTF	chr3	1	0	0	0	1	1
				LTBP1	chr2	0	2	0	1	1	2
				LST3	chr12	2	1	0	0	3	3
				LSS	chr21	1	1	0	0	2	2
				LSP1	chr11	0	1	0	0	1	1
				LSM12	chr17	0	1	0	0	1	1
				LSG1	chr3	0	2	0	0	2	2
				LRRTM3	chr10	0	3	0	3	0	3
				LRRN3	chr7	1	0	0	0	1	1
				LRRK1	chr15	0	2	0	0	2	2
				LRRIQ3	chr1	0	1	0	0	1	1
				LRRD1	chr7	1	0	0	0	1	1
				LRRC70	chr5	0	2	0	2	0	2
				LRRC7	chr1	0	1	0	0	1	1
			LRRC4C	LRRC4C	chr11	1	0	0	1	0	1
				LRRC47	chr1	0	1	0	1	0	1
				LRRC45	chr17	0	2	1	0	1	2
				LRRC40	chr1	0	1	0	0	1	1
				LRRC37B	chr17	0	2	0	1	1	2
				LRRC30	chr18	2	0	0	2	0	2
				LRRC28	chr15	2	4	0	3	3	6
				LRRC27	chr10	0	1	0	0	1	1
				LRRC26	chr9	0	1	0	0	1	1
				LRRC24	chr8	0	1	0	1	0	1
				LRRC19	chr9	1	0	0	0	1	1
				LRRC18	chr10	0	1	1	0	0	1
				LRRC16A	chr6	0	1	0	1	0	1
				LRRC14B	chr5	1	3	0	2	2	4
				LRRC14	chr8	0	1	0	1	0	1
				LRRC1	chr6	0	1	0	0	1	1
				LRP2BP	chr4	1	0	0	0	1	1
				LRP1B	chr2	2	0	0	0	2	2
				LRMP	chr12	0	1	0	0	1	1
				LRIT2	chr10	0	1	0	0	1	1
				LRIT1	chr10	0	1	0	0	1	1
				LRIG2	chr1	0	1	0	0	1	1
				LRIG1	chr3	1	0	0	0	1	1
				LRCH3	chr3	0	4	0	1	3	4
				LRBA	chr4	0	4	0	4	0	4
				LRAT	chr4	1	0	0	0	1	1
				LPP	chr3	2	0	0	0	2	2
				LPCAT4	chr15	1	0	1	0	0	1
				LPA	chr6	0	1	0	0	1	1
				LMOD3	chr3	1	0	0	0	1	1
				LMO2	chr11	0	1	0	1	0	1
				LMNA	chr1	0	1	0	1	0	1
				LMLN	chr3	0	4	1	1	2	4
				LMF2	chr22	3	0	1	0	2	3
				LMF1	chr16	0	1	0	0	1	1
				LMBR1	chr7	1	0	0	0	1	1
				LLPH	chr12	0	1	0	0	1	1
				LLGL2	chr17	0	1	0	1	0	1
				LL22NC03-63E9.3	chr22	4	0	0	0	4	4
				LIX1L	chr1	4	3	0	3	4	7
				LITAF	chr16	0	1	0	0	1	1
				LIPN	chr10	0	1	0	1	0	1
				LIPM	chr10	0	2	0	2	0	2
				LIPK	chr10	0	1	0	1	0	1
				LIPA	chr10	0	1	0	1	0	1
				LINS	chr15	0	2	0	0	2	2
				LINC00692	chr3	1	0	0	1	0	1
				LIN7B	chr19	0	1	0	0	1	1
				LIN7A	chr12	0	1	0	0	1	1
				LIN52	chr14	1	0	0	1	0	1
				LIMK1	chr7	1	2	0	0	3	3
				LIME1	chr20	0	1	1	0	0	1
				LILRB5	chr19	1	2	0	1	2	3
				LILRB3	chr19	1	0	0	1	0	1
				LILRB2	chr19	1	2	0	1	2	3
				LILRA6	chr19	1	2	0	1	2	3
				LILRA5	chr19	0	2	0	0	2	2
				LILRA4	chr19	0	2	0	0	2	2
				LILRA3	chr19	1	2	0	1	2	3
				LIG3	chr17	0	1	0	0	1	1
				LIG1	chr19	0	1	0	0	1	1
				LIFR	chr5	0	1	0	1	0	1
				LIAS	chr4	0	1	0	0	1	1
				LHX5	chr12	0	1	0	1	0	1
				LHX1	chr17	1	3	1	0	3	4
				LGR5	chr12	0	1	0	1	0	1
				LGALS9B	chr17	1	0	0	0	1	1
				LGALS9	chr17	0	4	0	1	3	4
				LEPROT	chr1	0	2	0	0	2	2
				LEPREL4	chr17	0	3	0	0	3	3
				LEPR	chr1	0	2	0	0	2	2
				LDOC1L	chr22	0	2	0	2	0	2
				LDLRAP1	chr1	0	1	0	1	0	1
				LDLRAD4	chr18	0	1	0	0	1	1
				LDHAL6B	chr15	0	2	0	0	2	2
				LCNL1	chr9	1	1	0	0	2	2
				LCN8	chr9	1	1	0	0	2	2
				LCN6	chr9	1	1	0	0	2	2
				LCN15	chr9	1	1	0	0	2	2
				LCN12	chr9	1	1	0	0	2	2
				LCN10	chr9	1	1	0	0	2	2
				LCLAT1	chr2	1	0	0	1	0	1
				LCE3E	chr1	24	0	0	3	21	24
				LCE3D	chr1	24	0	0	3	21	24
				LCE3C	chr1	24	0	0	3	21	24
				LCE3B	chr1	24	0	0	3	21	24
				LCE3A	chr1	0	1	0	1	0	1
				LCE2D	chr1	0	1	0	1	0	1
				LCE2C	chr1	0	1	0	1	0	1
				LCE2B	chr1	0	1	0	1	0	1
				LATS2	chr13	0	1	0	1	0	1
				LAT2	chr7	1	2	0	0	3	3
				LAT	chr16	4	3	1	4	2	7
				LARP7	chr4	0	2	0	0	2	2
				LARGE	chr22	1	0	0	0	1	1
[truncated: 1,859 more rows]

## Sheet: Table S2
Table S2. ASD (SSC) CNV descriptives
Insomnia risk gene	Clock gene	Circadian gene	SFARI gene	Non Sleep Genes	CHR	DEL (0 =no; 1=yes)	DUP (0 =no; 1=yes)	denovo	inherited	unknown inheritance	Total
				ZZEF1	chr17	0	1	0	1	0	1
				ZSWIM7	chr17	0	2	1	1	0	2
				ZSWIM2	chr2	0	1	0	1	0	1
				ZSCAN5C	chr19	0	1	1	0	0	1
				ZSCAN5B	chr19	0	1	1	0	0	1
				ZSCAN5A	chr19	0	1	1	0	0	1
				ZSCAN4	chr19	0	1	0	1	0	1
				ZSCAN20	chr1	0	1	1	0	0	1
				ZSCAN2	chr15	1	1	0	2	0	2
				ZSCAN18	chr19	0	1	0	1	0	1
				ZP3	chr7	1	0	1	0	0	1
				ZNRF4	chr19	0	1	0	1	0	1
				ZNHIT3	chr17	3	0	2	1	0	3
				ZNF93	chr19	0	2	0	2	0	2
				ZNF92	chr7	16	4	0	18	2	20
				ZNF90	chr19	1	1	0	2	0	2
				ZNF880	chr19	1	2	0	3	0	3
				ZNF841	chr19	0	1	0	1	0	1
				ZNF835	chr19	0	1	1	0	0	1
				ZNF821	chr16	1	0	1	0	0	1
				ZNF814	chr19	0	1	0	1	0	1
				ZNF787	chr19	0	1	1	0	0	1
				ZNF776	chr19	0	1	0	1	0	1
				ZNF774	chr15	0	3	0	3	0	3
				ZNF770	chr15	0	1	0	1	0	1
				ZNF750	chr17	1	1	0	2	0	2
				ZNF74	chr22	1	3	3	1	0	4
				ZNF737	chr19	16	1	0	17	0	17
				ZNF71	chr19	0	1	1	0	0	1
				ZNF70	chr22	0	3	0	3	0	3
				ZNF7	chr8	0	2	0	2	0	2
				ZNF697	chr1	0	2	1	1	0	2
				ZNF696	chr8	0	1	0	1	0	1
				ZNF682	chr19	1	2	0	3	0	3
				ZNF671	chr19	0	1	0	1	0	1
				ZNF668	chr16	0	1	0	1	0	1
				ZNF667	chr19	0	1	1	0	0	1
				ZNF66	chr19	0	8	0	8	0	8
				ZNF649	chr19	0	1	0	1	0	1
				ZNF646	chr16	0	1	0	1	0	1
				ZNF639	chr3	0	2	0	2	0	2
				ZNF628	chr19	0	1	1	0	0	1
				ZNF626	chr19	0	9	0	9	0	9
				ZNF624	chr17	0	2	1	1	0	2
				ZNF621	chr3	1	0	0	1	0	1
				ZNF616	chr19	0	1	0	1	0	1
				ZNF615	chr19	0	1	0	1	0	1
				ZNF614	chr19	0	1	0	1	0	1
				ZNF613	chr19	0	1	0	1	0	1
				ZNF610	chr19	1	0	0	1	0	1
				ZNF596	chr8	2	1	0	3	0	3
				ZNF592	chr15	1	1	0	2	0	2
				ZNF587B	chr19	0	1	0	1	0	1
				ZNF587	chr19	0	1	0	1	0	1
				ZNF586	chr19	0	1	0	1	0	1
				ZNF583	chr19	0	1	1	0	0	1
				ZNF582	chr19	0	1	1	0	0	1
				ZNF578	chr19	0	2	0	2	0	2
				ZNF577	chr19	0	2	0	2	0	2
				ZNF557	chr19	0	7	0	5	2	7
				ZNF556	chr19	1	0	0	1	0	1
				ZNF555	chr19	1	0	0	1	0	1
				ZNF554	chr19	1	0	0	1	0	1
				ZNF552	chr19	0	1	0	1	0	1
				ZNF551	chr19	0	1	0	1	0	1
				ZNF550	chr19	0	1	0	1	0	1
				ZNF549	chr19	0	1	0	1	0	1
				ZNF548	chr19	1	0	0	1	0	1
				ZNF547	chr19	1	0	0	1	0	1
				ZNF543	chr19	1	0	0	1	0	1
				ZNF534	chr19	0	2	0	2	0	2
				ZNF530	chr19	0	1	0	1	0	1
				ZNF528	chr19	1	2	0	3	0	3
				ZNF518B	chr4	0	1	0	1	0	1
				ZNF517	chr8	0	2	0	2	0	2
				ZNF511	chr10	1	0	1	0	0	1
				ZNF496	chr1	1	0	0	1	0	1
				ZNF488	chr10	0	1	0	1	0	1
				ZNF486	chr19	2	1	0	3	0	3
				ZNF484	chr9	0	1	1	0	0	1
				ZNF473	chr19	0	2	0	2	0	2
				ZNF471	chr19	0	1	1	0	0	1
				ZNF470	chr19	0	1	1	0	0	1
				ZNF469	chr16	0	1	0	1	0	1
				ZNF444	chr19	0	1	1	0	0	1
				ZNF438	chr10	1	0	0	0	1	1
				ZNF432	chr19	0	1	0	1	0	1
				ZNF43	chr19	1	0	0	0	1	1
				ZNF416	chr19	0	1	0	1	0	1
				ZNF408	chr11	1	0	1	0	0	1
				ZNF365	chr10	0	1	0	1	0	1
				ZNF362	chr1	0	1	1	0	0	1
				ZNF350	chr19	0	1	0	1	0	1
				ZNF341	chr20	0	1	1	0	0	1
				ZNF34	chr8	0	2	0	2	0	2
				ZNF331	chr19	0	1	0	1	0	1
				ZNF329	chr19	0	1	0	1	0	1
				ZNF304	chr19	1	0	0	1	0	1
				ZNF300	chr5	2	0	0	2	0	2
				ZNF287	chr17	0	2	1	1	0	2
				ZNF286A	chr17	0	1	0	1	0	1
				ZNF280B	chr22	3	0	3	0	0	3
				ZNF280A	chr22	3	0	3	0	0	3
				ZNF276	chr16	1	0	0	1	0	1
				ZNF273	chr7	1	0	0	1	0	1
				ZNF257	chr19	1	0	0	1	0	1
				ZNF254	chr19	0	1	0	1	0	1
				ZNF253	chr19	0	1	0	1	0	1
				ZNF251	chr8	0	2	0	2	0	2
				ZNF250	chr8	0	1	0	1	0	1
				ZNF235	chr19	0	1	0	0	1	1
				ZNF233	chr19	0	1	0	0	1	1
				ZNF23	chr16	1	0	1	0	0	1
				ZNF227	chr19	0	1	0	0	1	1
				ZNF219	chr14	0	1	0	1	0	1
				ZNF211	chr19	0	1	0	1	0	1
				ZNF19	chr16	1	0	1	0	0	1
				ZNF17	chr19	1	0	0	1	0	1
				ZNF16	chr8	0	1	0	1	0	1
				ZNF154	chr19	0	1	0	1	0	1
				ZNF134	chr19	0	1	0	1	0	1
				ZNF133	chr20	0	2	0	2	0	2
				ZNF117	chr7	1	0	0	1	0	1
				ZMYND11	chr10	0	1	0	1	0	1
				ZMYM6NB	chr1	0	1	1	0	0	1
				ZMYM6	chr1	0	1	1	0	0	1
				ZMYM5	chr13	0	3	0	3	0	3
				ZMYM4	chr1	0	1	1	0	0	1
				ZMYM2	chr13	0	2	0	2	0	2
				ZMYM1	chr1	0	1	1	0	0	1
				ZMAT5	chr22	0	1	0	1	0	1
				ZIM3	chr19	0	2	1	1	0	2
				ZIM2	chr19	0	2	1	1	0	2
				ZIK1	chr19	0	1	0	1	0	1
				ZHX3	chr20	0	1	0	1	0	1
				ZG16B	chr16	0	1	0	1	0	1
				ZG16	chr16	9	11	14	6	0	20
				ZFYVE26	chr14	0	1	0	1	0	1
				ZFPM1	chr16	0	1	0	1	0	1
				ZFP91	chr11	1	0	1	0	0	1
				ZFP42	chr4	0	2	0	2	0	2
				ZFP41	chr8	0	2	0	2	0	2
				ZFP28	chr19	0	1	1	0	0	1
				ZFAND5	chr9	2	0	2	0	0	2
				ZFAND1	chr8	0	1	0	1	0	1
				ZDHHC8	chr22	1	2	3	0	0	3
				ZDHHC7	chr16	1	0	1	0	0	1
				ZDHHC19	chr3	3	0	3	0	0	3
				ZDHHC14	chr6	1	0	1	0	0	1
				ZDHHC11B	chr5	0	1	0	1	0	1
				ZDHHC11	chr5	0	2	0	2	0	2
				ZCRB1	chr12	0	1	1	0	0	1
				ZCCHC9	chr5	0	1	0	1	0	1
				ZCCHC8	chr12	0	1	0	1	0	1
				ZCCHC17	chr1	0	1	1	0	0	1
				ZC3H8	chr2	0	2	1	1	0	2
				ZC3H6	chr2	0	2	1	1	0	2
				ZC3H3	chr8	0	1	0	1	0	1
				ZC3H18	chr16	0	1	0	1	0	1
				ZC2HC1A	chr8	1	0	0	1	0	1
				ZBTB8OS	chr1	0	1	1	0	0	1
				ZBTB8B	chr1	0	1	1	0	0	1
				ZBTB8A	chr1	0	1	1	0	0	1
				ZBTB40	chr1	1	0	0	1	0	1
				ZBED4	chr22	2	0	2	0	0	2
				ZBED3	chr5	0	1	0	1	0	1
				ZACN	chr17	1	0	1	0	0	1
				YWHAG	chr7	1	0	1	0	0	1
				YWHAE	chr17	0	1	1	0	0	1
				YEATS2	chr3	1	0	0	1	0	1
				YBX2	chr17	0	1	1	0	0	1
				YBEY	chr21	0	1	0	1	0	1
				YARS	chr1	0	1	1	0	0	1
				YAF2	chr12	0	1	1	0	0	1
				XYLT1	chr16	1	0	0	1	0	1
				XXYLT1	chr3	0	1	0	1	0	1
				XRN1	chr3	0	9	0	9	0	9
				XPO6	chr16	0	1	0	1	0	1
				XPO1	chr2	0	3	1	2	0	3
				XKR7	chr20	0	1	1	0	0	1
				XCL2	chr1	1	0	0	1	0	1
				XCL1	chr1	1	0	0	1	0	1
				XAF1	chr17	2	1	1	2	0	3
				WWP2	chr16	0	1	0	1	0	1
				WWP1	chr8	1	0	1	0	0	1
				WWOX	chr16	1	3	0	4	0	4
				WNT5B	chr12	1	0	0	1	0	1
				WNT4	chr1	1	0	0	1	0	1
				WNT2B	chr1	0	1	1	0	0	1
				WIZ	chr19	0	1	1	0	0	1
				WIPI2	chr7	0	1	0	1	0	1
				WIPF1	chr2	0	1	0	1	0	1
				WHAMM	chr15	0	1	0	1	0	1
				WFDC1	chr16	1	0	1	0	0	1
				WDR89	chr14	0	1	0	1	0	1
				WDR73	chr15	1	1	0	2	0	2
				WDR72	chr15	2	0	0	2	0	2
				WDR70	chr5	0	3	1	2	0	3
				WDR60	chr7	1	0	0	1	0	1
				WDR53	chr3	3	0	3	0	0	3
				WDR45B	chr17	0	2	0	2	0	2
				WDR37	chr10	0	1	0	1	0	1
				WDR35	chr2	0	1	0	1	0	1
				WDR34	chr9	0	1	1	0	0	1
				WDR33	chr2	0	1	0	1	0	1
				WDR1	chr4	0	1	0	1	0	1
				WDFY4	chr10	0	1	0	1	0	1
				WDFY2	chr13	0	1	0	0	1	1
				WBSCR28	chr7	0	4	4	0	0	4
				WBSCR27	chr7	0	4	4	0	0	4
				WBSCR22	chr7	0	4	4	0	0	4
				WBP2	chr17	1	0	1	0	0	1
				WASL	chr7	0	1	0	1	0	1
				WARS2	chr1	1	1	1	1	0	2
				VWDE	chr7	2	2	0	4	0	4
				VWA3B	chr2	1	0	0	1	0	1
				VWA3A	chr16	1	3	0	4	0	4
				VTI1B	chr14	0	1	0	1	0	1
				VTI1A	chr10	2	0	1	1	0	2
				VSTM4	chr10	0	1	0	1	0	1
				VRK3	chr19	0	2	0	2	0	2
				VPS9D1	chr16	1	0	0	1	0	1
				VPS37D	chr7	0	4	4	0	0	4
				VPS26B	chr11	0	1	1	0	0	1
				VPREB3	chr22	0	3	0	3	0	3
				VLDLR	chr9	0	1	1	0	0	1
				VKORC1	chr16	0	1	0	1	0	1
				VENTX	chr10	1	0	1	0	0	1
				VAV2	chr9	0	1	0	0	1	1
				VAT1L	chr16	2	2	1	3	0	4
				VAC14	chr16	1	2	2	1	0	3
				UXS1	chr2	1	1	1	1	0	2
				UVRAG	chr11	0	1	0	1	0	1
				UTP6	chr17	0	1	0	1	0	1
				UTF1	chr10	1	0	1	0	0	1
				USP7	chr16	0	5	2	3	0	5
				USP6NL	chr10	0	1	0	1	0	1
				USP48	chr1	1	0	0	1	0	1
				USP42	chr7	0	1	0	1	0	1
				USP34	chr2	0	3	1	2	0	3
				USP29	chr19	0	2	1	1	0	2
				USP14	chr18	0	1	0	1	0	1
				USP10	chr16	1	0	1	0	0	1
				USH2A	chr1	1	0	0	1	0	1
				USH1C	chr11	0	1	0	1	0	1
				URM1	chr9	0	1	1	0	0	1
				UQCRC2	chr16	1	3	0	4	0	4
				UQCC1	chr20	0	1	1	0	0	1
				UPK3B	chr7	1	0	1	0	0	1
				UPK1B	chr3	0	1	0	1	0	1
				UPF3A	chr13	0	1	0	1	0	1
				UPB1	chr22	0	3	0	3	0	3
				UNK	chr17	1	0	1	0	0	1
				UNCX	chr7	0	1	1	0	0	1
				UNC13D	chr17	1	0	1	0	0	1
				UNC13C	chr15	0	1	0	1	0	1
				UMOD	chr16	0	1	0	1	0	1
				ULK4	chr3	1	0	0	1	0	1
				UGT3A2	chr5	0	1	1	0	0	1
				UGT3A1	chr5	0	1	1	0	0	1
				UGGT1	chr2	0	1	0	1	0	1
				UGDH	chr4	0	1	0	1	0	1
				UFD1L	chr22	1	2	3	0	0	3
				UCK1	chr9	0	1	0	1	0	1
				UBXN7	chr3	3	0	3	0	0	3
				UBXN2A	chr2	0	1	0	1	0	1
				UBL7	chr15	0	1	0	1	0	1
				UBL3	chr13	0	1	0	1	0	1
				UBE2S	chr19	0	1	1	0	0	1
				UBE2R2	chr9	0	1	0	1	0	1
				UBE2O	chr17	1	0	1	0	0	1
				UBE2L6	chr11	1	1	1	1	0	2
				UBE2G1	chr17	0	1	0	1	0	1
				UBE2E2	chr3	0	1	0	0	1	1
				UBASH3B	chr11	1	1	1	1	0	2
				UBAP2	chr9	0	1	0	1	0	1
				UBALD2	chr17	1	0	1	0	0	1
				UBA3	chr3	1	0	1	0	0	1
				UACA	chr15	1	0	1	0	0	1
				TYMP	chr22	2	0	2	0	0	2
				TXNRD2	chr22	1	2	3	0	0	3
				TXNL4B	chr16	1	0	1	0	0	1
				TXNL4A	chr18	0	3	0	3	0	3
				TXNIP	chr1	0	2	0	2	0	2
				TXNDC8	chr9	0	1	0	1	0	1
				TXNDC17	chr17	0	1	1	0	0	1
				TXN2	chr22	0	1	0	1	0	1
				TXN	chr9	0	1	0	1	0	1
				TXLNA	chr1	0	1	1	0	0	1
				TWSG1	chr18	1	0	0	1	0	1
				TWISTNB	chr7	1	0	0	1	0	1
				TVP23C-CDRT4	chr17	3	4	1	6	0	7
				TVP23C	chr17	3	4	1	6	0	7
				TUSC5	chr17	0	1	1	0	0	1
				TUSC3	chr8	1	0	0	1	0	1
				TULP4	chr6	0	1	0	1	0	1
				TULP1	chr6	0	1	0	1	0	1
				TUFM	chr16	1	0	1	0	0	1
				TUBGCP6	chr22	2	1	2	1	0	3
				TUBGCP5	chr15	7	8	1	12	2	15
				TUBGCP2	chr10	1	0	1	0	0	1
				TUBB8	chr10	0	1	0	1	0	1
				TUBB3	chr16	2	0	0	2	0	2
				TUBA3C	chr13	1	0	0	1	0	1
				TTYH3	chr7	0	1	0	1	0	1
				TTYH2	chr17	0	1	0	1	0	1
				TTLL12	chr22	0	1	0	1	0	1
				TTC8	chr14	0	1	0	1	0	1
				TTC40	chr10	1	4	1	4	0	5
				TTC4	chr1	0	1	0	1	0	1
				TTC27	chr2	2	6	0	8	0	8
				TTC23	chr15	1	1	1	1	0	2
				TTC19	chr17	0	2	1	1	0	2
				TTC13	chr1	1	0	0	1	0	1
				TSSK3	chr1	0	1	1	0	0	1
				TSSK2	chr22	1	3	3	1	0	4
				TSPO	chr22	0	1	0	1	0	1
				TSPAN8	chr12	0	3	0	3	0	3
				TSPAN32	chr11	0	1	0	1	0	1
				TSPAN17	chr5	0	1	0	1	0	1
				TSNAX	chr1	1	0	0	1	0	1
				TSGA10	chr2	1	0	0	1	0	1
				TSEN54	chr17	1	1	1	1	0	2
				TSEN2	chr3	0	1	0	1	0	1
				TRUB2	chr9	0	1	1	0	0	1
				TRPV3	chr17	1	0	0	1	0	1
				TRPV2	chr17	0	2	1	1	0	2
				TRPV1	chr17	1	0	0	1	0	1
				TRPM6	chr9	1	0	1	0	0	1
				TRPM3	chr9	3	0	2	1	0	3
				TRPM2	chr21	0	1	0	1	0	1
				TRPM1	chr15	3	1	3	1	0	4
				TRPC4AP	chr20	0	1	1	0	0	1
				TRMT2A	chr22	1	2	3	0	0	3
				TRMT12	chr8	0	1	0	1	0	1
				TRIT1	chr1	0	1	0	1	0	1
				TRIP13	chr5	0	3	0	3	0	3
			TRIP12	TRIP12	chr2	0	1	0	1	0	1
				TRIOBP	chr22	0	1	0	1	0	1
			TRIO	TRIO	chr5	0	1	0	1	0	1
				TRIML2	chr4	0	2	0	2	0	2
				TRIML1	chr4	0	2	0	2	0	2
				TRIM72	chr16	0	1	0	1	0	1
				TRIM67	chr1	1	0	0	1	0	1
				TRIM65	chr17	1	0	1	0	0	1
				TRIM62	chr1	0	1	1	0	0	1
				TRIM61	chr4	0	1	0	1	0	1
				TRIM60	chr4	0	1	0	1	0	1
				TRIM58	chr1	1	2	1	2	0	3
				TRIM50	chr7	0	3	3	0	0	3
				TRIM5	chr11	0	5	0	5	0	5
				TRIM47	chr17	1	0	1	0	0	1
				TRIM38	chr6	0	1	0	1	0	1
				TRIM21	chr11	1	1	0	2	0	2
				TRIM16	chr17	0	1	0	1	0	1
				TRIM14	chr9	0	1	0	1	0	1
				TRHDE	chr12	0	1	1	0	0	1
				TREM1	chr6	0	1	0	1	0	1
				TRAPPC5	chr19	0	1	0	1	0	1
				TRAPPC2P1	chr19	1	0	0	1	0	1
				TRAPPC11	chr4	0	1	0	0	1	1
				TRANK1	chr3	0	1	0	1	0	1
				TRABD	chr22	2	1	2	1	0	3
				TRA2B	chr3	1	0	1	0	0	1
				TPX2	chr20	0	1	1	0	0	1
				TPTE2	chr13	0	1	0	1	0	1
				TPST1	chr7	1	0	0	1	0	1
				TPSG1	chr16	1	0	1	0	0	1
				TPSD1	chr16	1	0	1	0	0	1
				TPSAB1	chr16	1	0	1	0	0	1
				TPPP2	chr14	0	1	0	1	0	1
				TPPP	chr5	0	3	0	3	0	3
				TPO	chr2	0	2	0	2	0	2
				TPD52L3	chr9	0	1	0	1	0	1
				TPD52L1	chr6	1	0	0	1	0	1
				TP53INP2	chr20	0	1	1	0	0	1
				TP53I3	chr2	0	1	0	1	0	1
				TP53AIP1	chr11	0	1	0	1	0	1
				TOP3B	chr22	7	10	0	17	0	17
				TOP1MT	chr8	0	1	0	1	0	1
				TOM1L2	chr17	0	1	1	0	0	1
				TNS3	chr7	0	1	0	1	0	1
				TNRC6C	chr17	0	1	0	1	0	1
				TNRC6B	chr22	1	1	1	1	0	2
				TNRC18	chr7	0	1	0	1	0	1
				TNR	chr1	0	5	0	5	0	5
				TNNT1	chr19	0	1	1	0	0	1
				TNNI3	chr19	0	1	1	0	0	1
				TNNI1	chr1	1	0	0	1	0	1
				TNN	chr1	0	1	0	1	0	1
				TNKS1BP1	chr11	1	0	1	0	0	1
				TNK1	chr17	0	1	1	0	0	1
				TNIP2	chr4	0	1	0	1	0	1
				TNFRSF19	chr13	2	0	0	2	0	2
				TNFRSF18	chr1	1	0	0	0	1	1
				TNFRSF13C	chr22	1	0	0	1	0	1
				TNFRSF13B	chr17	0	1	1	0	0	1
				TNFRSF12A	chr16	0	2	0	2	0	2
				TMX4	chr20	0	2	0	2	0	2
				TMX3	chr18	0	3	0	3	0	3
				TMTC1	chr12	1	0	1	0	0	1
				TMF1	chr3	1	0	1	0	0	1
				TMEM95	chr17	0	1	1	0	0	1
				TMEM8A	chr16	1	1	1	1	0	2
				TMEM87B	chr2	0	2	1	1	0	2
				TMEM86B	chr19	0	1	1	0	0	1
				TMEM68	chr8	0	1	0	1	0	1
				TMEM65	chr8	0	1	0	1	0	1
				TMEM55A	chr8	1	0	1	0	0	1
				TMEM54	chr1	0	1	1	0	0	1
				TMEM40	chr3	0	3	0	3	0	3
				TMEM39B	chr1	0	1	1	0	0	1
				TMEM256-PLSCR3	chr17	0	1	1	0	0	1
				TMEM256	chr17	0	1	1	0	0	1
				TMEM254	chr10	1	0	0	1	0	1
				TMEM253	chr14	0	1	0	1	0	1
				TMEM252	chr9	1	1	1	1	0	2
				TMEM246	chr9	0	1	0	1	0	1
				TMEM242	chr6	1	0	1	0	0	1
				TMEM238	chr19	0	1	1	0	0	1
				TMEM234	chr1	0	1	1	0	0	1
				TMEM231	chr16	0	1	0	1	0	1
				TMEM202	chr15	1	0	1	0	0	1
				TMEM200C	chr18	1	0	0	1	0	1
				TMEM2	chr9	2	0	2	0	0	2
				TMEM192	chr4	0	1	0	1	0	1
				TMEM190	chr19	0	1	1	0	0	1
				TMEM186	chr16	0	4	1	3	0	4
				TMEM179	chr14	0	1	0	1	0	1
				TMEM17	chr2	0	1	0	1	0	1
				TMEM150B	chr19	0	1	1	0	0	1
				TMEM135	chr11	0	1	0	1	0	1
				TMEM132E	chr17	0	2	0	2	0	2
				TMEM132D	chr12	0	1	0	1	0	1
				TMEM131	chr2	0	1	0	1	0	1
				TMEM127	chr2	2	0	0	2	0	2
				TMEM117	chr12	1	1	0	2	0	2
				TMEM102	chr17	0	1	1	0	0	1
				TMCO4	chr1	1	0	0	1	0	1
				TMC8	chr17	0	1	0	1	0	1
				TMC6	chr17	0	1	0	1	0	1
				TMC4	chr19	0	1	0	1	0	1
				TMC1	chr9	2	0	2	0	0	2
				TMBIM4	chr12	0	1	0	1	0	1
				TM7SF3	chr12	1	0	1	0	0	1
				TM4SF19	chr3	3	0	3	0	0	3
				TM2D3	chr15	0	2	0	2	0	2
				TLR3	chr4	0	3	0	3	0	3
			TLK2	TLK2	chr17	0	1	0	1	0	1
				TLE3	chr15	1	0	1	0	0	1
				TLDC2	chr20	0	1	1	0	0	1
				TLDC1	chr16	1	1	1	1	0	2
				TLCD2	chr17	0	1	1	0	0	1
				TJP2	chr9	2	1	2	1	0	3
				TJP1	chr15	2	0	0	2	0	2
				TINAGL1	chr1	0	1	1	0	0	1
				TINAG	chr6	1	0	0	0	1	1
				TIMM23B	chr10	0	1	0	1	0	1
				TIMM23	chr10	0	2	0	2	0	2
				TIGD2	chr4	1	0	0	1	0	1
				THYN1	chr11	0	1	1	0	0	1
				THUMPD3	chr3	1	0	1	0	0	1
				THSD7B	chr2	0	1	0	1	0	1
				THSD7A	chr7	0	1	0	1	0	1
				THSD4	chr15	1	0	1	0	0	1
				THOC7	chr3	1	0	0	0	1	1
				THOC6	chr16	0	2	0	2	0	2
				THOC3	chr5	0	1	0	1	0	1
				THOC1	chr18	0	1	0	1	0	1
				THEMIS	chr6	0	1	0	1	0	1
				THEGL	chr4	0	1	0	1	0	1
				THBS2	chr6	0	2	0	2	0	2
				THAP7	chr22	0	3	2	1	0	3
				THAP10	chr15	1	0	1	0	0	1
				TGM2	chr20	0	1	0	1	0	1
				TGIF2-C20orf24	chr20	0	1	1	0	0	1
				TGIF2	chr20	0	1	1	0	0	1
				TGFBRAP1	chr2	1	0	1	0	0	1
				TGFBR3	chr1	0	2	0	2	0	2
				TFRC	chr3	3	0	3	0	0	3
				TFPT	chr19	0	1	0	1	0	1
				TFPI2	chr7	1	0	0	1	0	1
				TFPI	chr2	0	1	0	1	0	1
				TFG	chr3	0	54	0	52	2	54
				TFEC	chr7	0	1	0	1	0	1
				TFDP2	chr3	0	8	0	8	0	8
				TFAP2E	chr1	0	1	1	0	0	1
				TEX36	chr10	1	0	0	1	0	1
				TEX2	chr17	0	1	0	1	0	1
				TES	chr7	0	1	0	1	0	1
				TERT	chr5	0	1	0	1	0	1
				TERF2IP	chr16	0	1	0	1	0	1
				TENM4	chr11	0	1	0	1	0	1
				TEN1	chr17	1	0	1	0	0	1
				TEKT3	chr17	3	3	1	5	0	6
				TEKT1	chr17	2	1	1	2	0	3
				TDRP	chr8	2	2	0	4	0	4
				TDGF1	chr3	1	0	0	1	0	1
				TCTN2	chr12	0	1	0	1	0	1
				TCTEX1D2	chr3	3	0	3	0	0	3
				TCP10L	chr21	0	1	0	1	0	1
				TCN1	chr11	1	0	1	0	0	1
				TCF25	chr16	1	0	0	1	0	1
				TCERG1L	chr10	1	0	1	0	0	1
				TCEA1	chr8	0	2	0	2	0	2
				TBX15	chr1	1	1	1	1	0	2
				TBX1	chr22	1	2	3	0	0	3
				TBP	chr6	0	1	0	1	0	1
				TBCD	chr17	1	1	0	2	0	2
				TBCCD1	chr3	0	1	0	1	0	1
				TBC1D8	chr2	0	1	0	1	0	1
				TBC1D4	chr13	1	0	0	1	0	1
				TBC1D3F	chr17	2	0	2	0	0	2
				TBC1D3B	chr17	0	1	0	1	0	1
				TBC1D32	chr6	1	0	0	1	0	1
				TBC1D26	chr17	0	1	0	1	0	1
				TBC1D22A	chr22	1	0	0	1	0	1
				TBC1D2	chr9	0	1	0	1	0	1
				TATDN1	chr8	0	1	0	1	0	1
				TAT	chr16	1	0	1	0	0	1
				TAS1R3	chr1	1	0	0	0	1	1
				TARSL2	chr15	0	2	0	2	0	2
				TARM1	chr19	0	1	0	1	0	1
				TAPBPL	chr12	0	1	0	1	0	1
				TANGO2	chr22	1	2	3	0	0	3
				TANC1	chr2	0	2	0	2	0	2
				TAF3	chr10	0	1	0	1	0	1
				TAF2	chr8	1	0	0	1	0	1
				TAF1C	chr16	1	0	1	0	0	1
				TAF15	chr17	0	1	0	1	0	1
				TADA2A	chr17	3	0	2	1	0	3
				TACO1	chr17	0	1	0	1	0	1
				SYTL2	chr11	1	0	0	1	0	1
				SYT9	chr11	1	0	0	1	0	1
				SYT5	chr19	0	1	1	0	0	1
				SYT10	chr12	0	5	0	5	0	5
				SYNRG	chr17	3	0	2	1	0	3
				SYNPR	chr3	1	0	0	0	1	1
				SYNM	chr15	1	1	1	1	0	2
				SYNC	chr1	0	1	1	0	0	1
				SYDE1	chr19	0	1	1	0	0	1
				SYCN	chr19	0	1	0	1	0	1
				SYCE3	chr22	2	0	2	0	0	2
				SYCE1	chr10	6	97	1	99	3	103
				SWI5	chr9	0	1	1	0	0	1
				SVIP	chr11	1	1	0	2	0	2
				SVEP1	chr9	0	1	0	1	0	1
				SUZ12	chr17	0	1	0	1	0	1
				SUV420H2	chr19	0	1	1	0	0	1
				SUSD3	chr9	0	1	1	0	0	1
				SUSD2	chr22	0	3	0	3	0	3
				SUN5	chr20	0	1	1	0	0	1
				SUMF1	chr3	2	0	1	1	0	2
				SULT1C4	chr2	1	1	1	1	0	2
				SULT1C3	chr2	1	1	1	1	0	2
				SULT1C2	chr2	1	1	1	1	0	2
				SUCLG2	chr3	1	0	1	0	0	1
				STYXL1	chr7	1	0	1	0	0	1
				STX4	chr16	0	1	0	1	0	1
				STX3	chr11	1	0	1	0	0	1
				STX1B	chr16	0	1	0	1	0	1
				STX1A	chr7	0	4	4	0	0	4
				STX19	chr3	0	1	0	1	0	1
				STX18	chr4	0	1	0	1	0	1
				STRADA	chr17	0	1	0	1	0	1
				STRA6	chr15	0	1	0	1	0	1
				STK38L	chr12	1	2	1	2	0	3
				STK32C	chr10	1	1	1	1	0	2
				STK32B	chr4	1	1	0	2	0	2
				STEAP3	chr2	0	1	0	1	0	1
				STAT2	chr12	0	1	0	1	0	1
				STARD7	chr2	2	0	0	2	0	2
				STARD13	chr13	0	1	0	1	0	1
				STAB2	chr12	1	0	0	1	0	1
				ST8SIA4	chr5	0	1	0	1	0	1
				ST8SIA1	chr12	1	0	1	0	0	1
				ST7L	chr1	0	1	1	0	0	1
				ST6GALNAC5	chr1	0	1	0	1	0	1
				ST6GALNAC3	chr1	1	1	0	2	0	2
				ST6GALNAC2	chr17	1	0	1	0	0	1
				ST6GAL2	chr2	1	1	1	1	0	2
				ST3GAL6	chr3	0	1	0	1	0	1
				ST3GAL2	chr16	1	2	2	1	0	3
				ST14	chr11	0	1	0	1	0	1
				SSUH2	chr3	1	2	1	2	0	3
				SSTR5	chr16	1	0	1	0	0	1
				SSTR3	chr22	0	1	0	1	0	1
				SSRP1	chr11	1	0	1	0	0	1
				SSR1	chr6	0	1	0	1	0	1
				SSPN	chr12	1	0	1	0	0	1
				SSC5D	chr19	0	1	1	0	0	1
				SSBP2	chr5	0	1	0	1	0	1
				SS18	chr18	1	0	0	1	0	1
				SRRM3	chr7	1	0	1	0	0	1
				SRP72	chr4	0	1	0	1	0	1
				SRP68	chr17	1	0	1	0	0	1
				SRP54	chr14	0	1	0	1	0	1
				SRGAP3	chr3	1	0	1	0	0	1
				SREK1	chr5	0	2	0	2	0	2
				SRCRB4D	chr7	1	0	1	0	0	1
				SRBD1	chr2	0	4	0	4	0	4
				SQRDL	chr15	1	0	0	1	0	1
				SPTSSB	chr3	1	0	0	1	0	1
				SPTLC3	chr20	1	0	0	1	0	1
				SPTLC1	chr9	0	1	1	0	0	1
				SPTAN1	chr9	0	1	1	0	0	1
				SPSB1	chr1	0	10	0	10	0	10
				SPRTN	chr1	1	0	0	1	0	1
				SPRN	chr10	4	38	1	39	2	42
				SPOCK3	chr4	0	1	0	1	0	1
				SPOCD1	chr1	0	1	1	0	0	1
				SPNS3	chr17	1	1	0	2	0	2
				SPNS2	chr17	0	1	0	1	0	1
				SPNS1	chr16	1	0	1	0	0	1
				SPN	chr16	9	11	14	6	0	20
				SPIRE2	chr16	1	0	0	1	0	1
				SPINK4	chr9	0	2	0	2	0	2
				SPHK1	chr17	1	0	1	0	0	1
				SPESP1	chr15	1	0	1	0	0	1
				SPEM1	chr17	0	1	1	0	0	1
				SPECC1L	chr22	0	3	0	3	0	3
				SPC25	chr2	0	1	0	1	0	1
				SPATA6L	chr9	0	2	0	2	0	2
				SPATA33	chr16	1	0	0	1	0	1
				SPATA2L	chr16	1	0	0	1	0	1
				SPATA22	chr17	1	0	0	1	0	1
				SPATA19	chr11	0	1	1	0	0	1
				SPATA17	chr1	1	0	0	0	1	1
				SPATA13	chr13	1	0	0	1	0	1
				SPAG4	chr20	0	1	1	0	0	1
				SP140L	chr2	0	2	0	2	0	2
				SP140	chr2	0	1	0	1	0	1
				SOX8	chr16	1	0	1	0	0	1
				SOWAHC	chr2	0	2	0	2	0	2
				SORL1	chr11	1	0	1	0	0	1
				SOGA1	chr20	0	1	1	0	0	1
				SOAT1	chr1	0	2	0	2	0	2
				SNX30	chr9	0	2	0	2	0	2
				SNX16	chr8	0	1	0	1	0	1
				SNX10	chr7	0	1	0	1	0	1
				SNURF	chr15	0	4	2	0	2	4
				SNTN	chr3	1	0	0	0	1	1
				SNTG2	chr2	0	2	0	2	0	2
				SNTA1	chr20	0	1	1	0	0	1
				SNRPN	chr15	0	4	2	0	2	4
				SNRPD3	chr22	0	3	0	3	0	3
				SNRNP40	chr1	0	1	1	0	0	1
				SNRNP25	chr16	1	0	1	0	0	1
				SNRNP200	chr2	2	0	0	2	0	2
				SNCB	chr5	0	1	0	1	0	1
				SNAPIN	chr1	0	1	0	1	0	1
				SNAP29	chr22	0	3	2	1	0	3
				SMYD3	chr1	1	0	0	1	0	1
				SMR3B	chr4	1	0	0	1	0	1
				SMR3A	chr4	1	0	0	1	0	1
				SMIM6	chr17	1	1	1	1	0	2
				SMIM5	chr17	1	1	1	1	0	2
				SMIM3	chr5	2	0	0	2	0	2
				SMIM17	chr19	0	1	1	0	0	1
				SMIM14	chr4	0	1	0	1	0	1
				SMIM12	chr1	0	1	1	0	0	1
				SMIM11	chr21	0	2	0	2	0	2
				SMG6	chr17	0	1	0	1	0	1
				SMCO2	chr12	1	2	1	2	0	3
				SMCO1	chr3	3	0	3	0	0	3
				SMCHD1	chr18	0	1	0	1	0	1
				SMC5	chr9	2	0	2	0	0	2
				SMARCD2	chr17	0	1	0	1	0	1
				SMARCB1	chr22	0	3	0	3	0	3
				SMARCAL1	chr2	0	1	0	1	0	1
			SMARCA2	SMARCA2	chr9	0	1	1	0	0	1
				SMAD7	chr18	0	1	0	1	0	1
				SLN	chr11	0	2	0	2	0	2
				SLITRK6	chr13	1	0	0	1	0	1
				SLFN13	chr17	9	1	0	10	0	10
				SLFN12	chr17	9	1	0	10	0	10
				SLFN11	chr17	9	1	0	10	0	10
				SLCO6A1	chr5	0	2	0	2	0	2
				SLCO4C1	chr5	0	1	0	1	0	1
				SLCO1C1	chr12	2	0	1	1	0	2
				SLCO1B7	chr12	4	0	1	3	0	4
				SLCO1B3	chr12	5	1	1	5	0	6
				SLCO1B1	chr12	4	1	1	3	1	5
				SLCO1A2	chr12	1	0	1	0	0	1
				SLC8A1	chr2	1	1	0	2	0	2
				SLC7A4	chr22	0	4	2	2	0	4
				SLC7A13	chr8	1	2	1	2	0	3
				SLC6A19	chr5	0	1	0	1	0	1
				SLC6A18	chr5	0	1	0	1	0	1
				SLC6A13	chr12	0	1	0	1	0	1
				SLC6A12	chr12	0	2	0	2	0	2
				SLC6A11	chr3	0	1	0	1	0	1
				SLC5A7	chr2	1	1	1	1	0	2
				SLC5A4	chr22	0	3	0	3	0	3
				SLC5A12	chr11	0	1	0	1	0	1
				SLC5A10	chr17	0	1	0	1	0	1
				SLC51A	chr3	3	0	3	0	0	3
				SLC4A7	chr3	0	1	0	1	0	1
				SLC4A4	chr4	0	1	0	1	0	1
				SLC43A3	chr11	1	0	1	0	0	1
				SLC43A2	chr17	0	1	1	0	0	1
				SLC43A1	chr11	1	1	1	1	0	2
				SLC3A1	chr2	1	0	1	0	0	1
				SLC39A2	chr14	0	1	0	1	0	1
				SLC39A12	chr10	0	1	0	1	0	1
				SLC38A8	chr16	1	2	1	2	0	3
				SLC37A3	chr7	0	1	0	1	0	1
				SLC37A1	chr21	0	1	0	1	0	1
				SLC35F2	chr11	0	2	0	2	0	2
				SLC35F1	chr6	0	1	0	1	0	1
				SLC32A1	chr20	1	0	0	1	0	1
				SLC31A2	chr9	0	1	0	1	0	1
				SLC30A10	chr1	0	1	0	1	0	1
				SLC2A9	chr4	0	1	0	1	0	1
				SLC2A7	chr1	0	1	0	1	0	1
				SLC2A5	chr1	0	1	0	1	0	1
				SLC2A4	chr17	0	1	1	0	0	1
				SLC2A3	chr12	24	100	2	121	1	124
				SLC2A14	chr12	24	100	2	121	1	124
				SLC2A11	chr22	0	3	0	3	0	3
				SLC29A4	chr7	0	1	0	1	0	1
				SLC28A1	chr15	1	1	0	2	0	2
				SLC27A4	chr9	0	1	1	0	0	1
				SLC26A9	chr1	1	0	0	1	0	1
				SLC26A7	chr8	1	0	1	0	0	1
				SLC25A52	chr18	0	1	0	1	0	1
				SLC25A26	chr3	1	0	0	0	1	1
				SLC25A24	chr1	1	0	0	1	0	1
				SLC25A15	chr13	0	1	1	0	0	1
				SLC25A1	chr22	1	3	3	1	0	4
				SLC24A2	chr9	0	1	0	1	0	1
				SLC1A6	chr19	1	1	1	1	0	2
				SLC1A3	chr5	0	1	1	0	0	1
				SLC1A1	chr9	0	2	0	2	0	2
				SLC18A3	chr10	0	1	0	1	0	1
				SLC18A1	chr8	0	1	0	1	0	1
				SLC17A6	chr11	1	1	0	2	0	2
				SLC16A7	chr12	0	1	0	1	0	1
				SLC16A13	chr17	0	1	1	0	0	1
				SLC16A11	chr17	0	1	1	0	0	1
				SLC16A1	chr1	0	1	1	0	0	1
				SLC13A5	chr17	0	1	1	0	0	1
				SLC12A7	chr5	0	3	0	3	0	3
				SLC12A6	chr15	0	2	0	2	0	2
				SLC10A5	chr8	0	1	0	1	0	1
				SLA2	chr20	0	1	1	0	0	1
				SKP2	chr5	0	1	1	0	0	1
				SKA1	chr18	0	2	0	2	0	2
				SIRT3	chr11	0	2	0	2	0	2
				SIRPA	chr20	0	1	0	1	0	1
				SIMC1	chr5	0	1	0	1	0	1
				SIGLEC11	chr19	0	2	0	2	0	2
				SHPK	chr17	16	0	0	16	0	16
				SHISA7	chr19	0	1	1	0	0	1
			SHANK3	SHANK3	chr22	2	0	2	0	0	2
				SH3D19	chr4	0	1	0	1	0	1
				SH3BP4	chr2	0	1	0	1	0	1
				SH3BP2	chr4	0	1	0	1	0	1
				SH3BP1	chr22	0	1	0	1	0	1
				SH2B1	chr16	1	0	1	0	0	1
				SGSM3	chr22	0	1	0	1	0	1
				SGPL1	chr10	1	0	0	1	0	1
				SGMS2	chr4	0	1	0	1	0	1
				SGCZ	chr8	0	3	0	3	0	3
				SGCG	chr13	1	1	0	2	0	2
				SFXN4	chr10	0	2	1	1	0	2
				SFTPD	chr10	1	0	0	1	0	1
				SFT2D3	chr2	0	1	0	1	0	1
				SFMBT2	chr10	0	1	0	1	0	1
				SF3B3	chr16	1	2	2	1	0	3
				SF3B14	chr2	0	1	0	1	0	1
				SEZ6L2	chr16	9	11	14	6	0	20
				SETMAR	chr3	2	0	1	1	0	2
				SETDB2	chr13	0	1	0	1	0	1
			SETD5	SETD5	chr3	1	0	1	0	0	1
				SETD1A	chr16	0	1	0	1	0	1
				SET	chr9	0	1	1	0	0	1
				SESN2	chr1	1	0	0	1	0	1
				SERPIND1	chr22	0	4	2	2	0	4
				SERPINB6	chr6	1	0	0	1	0	1
				SERPINA9	chr14	0	1	0	1	0	1
				SERPINA6	chr14	0	1	0	1	0	1
				SERPINA5	chr14	0	1	0	1	0	1
				SERPINA4	chr14	0	1	0	1	0	1
				SERPINA3	chr14	0	1	0	1	0	1
				SERPINA12	chr14	0	1	0	1	0	1
				SERPINA11	chr14	0	1	0	1	0	1
				SERPINA10	chr14	0	1	0	1	0	1
				SERPINA1	chr14	0	1	0	1	0	1
				SERINC2	chr1	0	1	1	0	0	1
				SERAC1	chr6	0	1	0	1	0	1
				SENP8	chr15	1	0	1	0	0	1
				SENP6	chr6	0	1	0	1	0	1
				SENP5	chr3	3	0	3	0	0	3
				SEMA7A	chr15	0	1	0	1	0	1
				SEMA5A	chr5	1	0	0	1	0	1
				SEMA4F	chr2	0	1	0	1	0	1
				SEMA4C	chr2	2	0	0	2	0	2
				SEMA3E	chr7	0	1	0	1	0	1
				SEMA3D	chr7	1	0	0	1	0	1
				SEMA3C	chr7	0	1	0	1	0	1
				SELO	chr22	2	1	2	1	0	3
				SELENBP1	chr1	0	1	0	1	0	1
				SEH1L	chr18	0	1	0	1	0	1
				SEC23B	chr20	0	1	0	1	0	1
				SEC14L5	chr16	0	1	0	1	0	1
				SEC14L1	chr17	1	0	0	1	0	1
				SEC11A	chr15	1	1	0	2	0	2
				SDR42E1	chr16	1	0	1	0	0	1
				SDHB	chr1	0	1	0	1	0	1
				SDHA	chr5	0	1	0	1	0	1
				SDC3	chr1	0	1	1	0	0	1
				SCO2	chr22	2	0	2	0	0	2
				SCO1	chr17	0	1	0	1	0	1
				SCN4A	chr17	0	1	0	1	0	1
				SCIN	chr7	1	0	0	1	0	1
				SCGB2B2	chr19	1	0	0	1	0	1
				SCGB1C1	chr11	0	2	0	2	0	2
				SCARF2	chr22	1	3	3	1	0	4
				SCARF1	chr17	0	1	1	0	0	1
				SCARB1	chr12	0	1	0	1	0	1
				SCAND1	chr20	0	2	1	1	0	2
				SBK2	chr19	0	1	1	0	0	1
				SBF2	chr11	1	0	0	1	0	1
				SBF1	chr22	2	0	2	0	0	2
				SAP30BP	chr17	1	1	1	1	0	2
				SAP130	chr2	0	1	0	1	0	1
				SAMHD1	chr20	0	1	1	0	0	1
				SAFB2	chr19	0	1	0	1	0	1
				SAFB	chr19	0	1	0	1	0	1
				SACS	chr13	1	0	0	1	0	1
				S100PBP	chr1	0	1	1	0	0	1
				RUNX1T1	chr8	1	0	1	0	0	1
				RTP3	chr3	1	0	0	1	0	1
				RTN4RL2	chr11	1	0	1	0	0	1
				RTN4R	chr22	1	2	3	0	0	3
				RTDR1	chr22	1	2	0	3	0	3
				RSU1	chr10	0	1	0	1	0	1
				RSRC2	chr12	0	1	0	1	0	1
				RSPH10B	chr7	0	1	0	1	0	1
				RSL24D1	chr15	0	1	0	1	0	1
				RRN3	chr16	2	3	0	5	0	5
				RRM2	chr2	0	1	0	1	0	1
				RREB1	chr6	0	2	0	1	1	2
				RPUSD1	chr16	2	3	1	4	0	5
				RPS6	chr9	0	1	0	1	0	1
				RPS3A	chr4	0	1	0	1	0	1
				RPLP1	chr15	1	0	1	0	0	1
				RPL9	chr4	0	1	0	1	0	1
				RPL8	chr8	0	2	0	2	0	2
				RPL38	chr17	0	1	0	1	0	1
				RPL37A	chr2	0	1	0	1	0	1
				RPL36	chr19	0	1	0	1	0	1
				RPL35A	chr3	0	3	0	3	0	3
				RPL28	chr19	0	1	1	0	0	1
				RPH3AL	chr17	0	3	0	3	0	3
				RPA3-AS1	chr7	1	0	0	1	0	1
				RP4-758J18.2	chr1	1	0	0	0	1	1
				RP11-998D10.1	chr14	0	1	0	1	0	1
				RP11-96O20.4	chr15	1	0	0	1	0	1
				RP11-89K11.1	chr15	0	2	0	2	0	2
				RP11-865B13.1	chr18	1	0	0	1	0	1
				RP11-861L17.3	chr18	0	1	0	1	0	1
				RP11-763F8.1	chr4	0	1	0	1	0	1
				RP11-758M4.1	chr8	0	1	0	1	0	1
				RP11-723G8.2	chr18	0	1	0	1	0	1
				RP11-676J12.7	chr17	0	1	0	1	0	1
				RP11-661C8.3	chr5	0	3	0	3	0	3
				RP11-497E19.2	chr14	0	1	0	1	0	1
				RP11-467N20.5	chr15	0	2	0	0	2	2
				RP11-408E5.4	chr13	1	0	0	1	0	1
				RP11-404P21.8	chr14	0	1	0	1	0	1
				RP11-385D13.1	chr17	1	2	0	3	0	3
				RP11-368I7.4	chr16	1	0	0	1	0	1
				RP11-347C12.3	chr16	0	5	3	2	0	5
				RP11-272B17.2	chr12	0	1	0	1	0	1
				RP11-219B4.5	chr8	1	0	1	0	0	1
				RP11-122A3.2	chr8	1	0	1	0	0	1
				RP11-1220K2.2	chr7	0	1	0	1	0	1
				RP11-1105G2.3	chr12	0	1	0	1	0	1
				RP11-10A14.4	chr8	0	1	0	1	0	1
				RP11-108K14.8	chr10	1	0	1	0	0	1
				RP11-1085N6.3	chr14	0	1	0	1	0	1
				ROR2	chr9	0	1	1	0	0	1
				ROMO1	chr20	0	1	1	0	0	1
				ROCK1	chr18	0	1	1	0	0	1
				ROBO1	chr3	1	1	1	1	0	2
				RNPEPL1	chr2	0	1	0	1	0	1
				RNGTT	chr6	0	1	0	1	0	1
				RNF44	chr5	0	1	0	1	0	1
				RNF223	chr1	1	1	0	1	1	2
				RNF217	chr6	1	0	0	1	0	1
				RNF216	chr7	0	1	0	1	0	1
				RNF20	chr9	0	1	0	1	0	1
				RNF19B	chr1	0	1	1	0	0	1
				RNF186	chr1	1	0	0	1	0	1
				RNF17	chr13	0	1	0	1	0	1
				RNF168	chr3	3	0	3	0	0	3
				RNF157	chr17	1	0	1	0	0	1
				RNF139	chr8	0	1	0	1	0	1
				RNF138	chr18	0	1	0	1	0	1
				RNF135	chr17	0	2	0	2	0	2
				RNF125	chr18	0	1	0	1	0	1
				RNF115	chr1	1	9	0	8	2	10
				RNASEK	chr17	0	1	1	0	0	1
				RNASEH2B	chr13	1	0	0	1	0	1
				RNASE8	chr14	0	1	0	1	0	1
				RNASE7	chr14	0	1	0	1	0	1
				RNASE3	chr14	0	1	0	1	0	1
				RNASE2	chr14	0	1	0	1	0	1
				RNASE13	chr14	0	1	0	1	0	1
				RNASE10	chr14	0	1	0	1	0	1
				RMND5B	chr5	0	1	0	1	0	1
				RMND5A	chr2	0	1	0	1	0	1
				RMDN1	chr8	1	0	1	0	0	1
				RIPK2	chr8	1	0	1	0	0	1
				RIMBP3B	chr22	0	1	1	0	0	1
				RIMBP3	chr22	1	2	3	0	0	3
				RILP	chr17	0	1	1	0	0	1
				RIC8A	chr11	0	2	0	2	0	2
				RHPN1	chr8	0	1	0	1	0	1
				RHOU	chr1	0	1	0	1	0	1
				RHOJ	chr14	0	1	0	1	0	1
				RHOC	chr1	0	1	1	0	0	1
				RHBDF2	chr17	1	0	1	0	0	1
				RHBDF1	chr16	1	0	1	0	0	1
				RHBDD2	chr7	1	0	1	0	0	1
				RGS7	chr1	0	1	0	1	0	1
				RGS20	chr8	0	1	0	1	0	1
				RGS12	chr4	0	2	0	2	0	2
				RGS11	chr16	1	0	1	0	0	1
				RGPD6	chr2	0	1	1	0	0	1
				RGPD4	chr2	1	1	1	1	0	2
				RGPD3	chr2	1	1	1	1	0	2
				RGMB	chr5	0	1	0	1	0	1
				RGL4	chr22	0	3	0	3	0	3
				RGL1	chr1	0	1	0	1	0	1
			RFX3	RFX3	chr9	0	1	1	0	0	1
				RFPL2	chr22	0	3	0	3	0	3
				RFC3	chr13	0	1	0	1	0	1
				RFC2	chr7	0	4	4	0	0	4
				REXO1L1	chr8	1	0	1	0	0	1
				RETN	chr19	0	1	0	1	0	1
				RERGL	chr12	2	0	1	1	0	2
				REP15	chr12	1	0	1	0	0	1
				REM1	chr20	0	1	1	0	0	1
				REG4	chr1	0	1	1	0	0	1
				REEP2	chr5	0	1	1	0	0	1
				REEP1	chr2	0	3	0	3	0	3
				RECQL5	chr17	1	1	1	1	0	2
				RECQL	chr12	1	0	1	0	0	1
				RDX	chr11	0	1	0	1	0	1
				RDM1	chr17	0	2	0	2	0	2
				RDH13	chr19	1	1	2	0	0	2
				RDH12	chr14	0	1	0	1	0	1
				RDH11	chr14	0	1	0	1	0	1
				RCVRN	chr17	0	1	0	1	0	1
				RCL1	chr9	0	1	0	1	0	1
				RCBTB1	chr13	0	2	0	2	0	2
				RCAN1	chr21	0	2	0	2	0	2
				RBP3	chr10	0	1	0	1	0	1
				RBMS2	chr12	0	1	0	1	0	1
				RBM8A	chr1	0	2	0	2	0	2
				RBM44	chr2	0	1	0	1	0	1
				RBM19	chr12	0	1	0	1	0	1
				RBM17	chr10	0	1	0	1	0	1
				RBM12	chr20	0	1	1	0	0	1
				RBL1	chr20	0	1	1	0	0	1
				RBFA	chr18	0	3	0	3	0	3
				RBBP9	chr20	0	2	0	2	0	2
				RBBP4	chr1	0	1	1	0	0	1
				RBAK-RBAKDN	chr7	0	1	0	1	0	1
				RBAK	chr7	0	1	0	1	0	1
				RASSF8	chr12	1	0	1	0	0	1
				RASD2	chr22	0	1	0	1	0	1
				RASAL3	chr19	0	1	1	0	0	1
				RASA3	chr13	0	1	0	1	0	1
				RARRES3	chr11	0	1	0	1	0	1
				RARRES1	chr3	0	2	0	2	0	2
				RAPGEF1	chr9	0	1	0	1	0	1
				RAP1GAP	chr1	1	0	0	1	0	1
				RANBP3L	chr5	0	2	1	1	0	2
				RANBP2	chr2	1	1	1	1	0	2
				RANBP1	chr22	1	2	3	0	0	3
				RAMP1	chr2	0	1	0	1	0	1
				RALYL	chr8	1	0	1	0	0	1
				RALY	chr20	0	1	1	0	0	1
				RALBP1	chr18	1	0	0	1	0	1
				RAF1	chr3	0	3	0	3	0	3
				RADIL	chr7	1	1	0	2	0	2
				RAD18	chr3	1	0	1	0	0	1
				RAC2	chr22	0	1	0	1	0	1
				RABL5	chr7	0	2	0	2	0	2
				RABL2B	chr22	1	0	1	0	0	1
				RABGGTB	chr1	0	1	0	1	0	1
				RABEP2	chr16	1	0	1	0	0	1
				RAB40B	chr17	1	2	0	3	0	3
				RAB39A	chr11	0	2	0	2	0	2
				RAB37	chr17	0	2	0	2	0	2
				RAB36	chr22	1	2	0	3	0	3
				RAB27A	chr15	0	1	0	1	0	1
				RAB20	chr13	0	2	0	1	1	2
				RAB11FIP4	chr17	0	1	0	1	0	1
				QRICH2	chr17	1	0	1	0	0	1
				QPRT	chr16	9	11	14	6	0	20
				PYROXD1	chr12	1	0	1	0	0	1
				PYDC1	chr16	0	1	0	1	0	1
				PYCARD	chr16	0	1	0	1	0	1
				PXMP4	chr20	0	1	1	0	0	1
				PXMP2	chr12	0	1	0	1	0	1
				PXDN	chr2	0	2	0	2	0	2
				PWWP2B	chr10	1	1	1	1	0	2
				PUSL1	chr1	1	0	0	0	1	1
				PUM1	chr1	0	1	1	0	0	1
				PTTG1IP	chr21	0	1	0	1	0	1
				PTPRT	chr20	2	1	0	3	0	3
				PTPRN2	chr7	0	2	0	1	1	2
				PTPRH	chr19	0	1	1	0	0	1
				PTPRG	chr3	1	0	0	0	1	1
				PTPRE	chr10	1	0	1	0	0	1
				PTPRA	chr20	1	0	0	1	0	1
				PTPN20B	chr10	0	1	0	1	0	1
				PTPDC1	chr9	0	1	1	0	0	1
				PTP4A2	chr1	0	1	1	0	0	1
				PTHLH	chr12	1	0	1	0	0	1
				PTGIS	chr20	1	0	0	1	0	1
				PTGES2	chr9	0	1	1	0	0	1
				PTER	chr10	1	0	0	1	0	1
				PTCHD3	chr10	20	0	0	19	1	20
				PTCD3	chr2	0	3	0	3	0	3
				PTBP1	chr19	0	1	0	1	0	1
				PTAR1	chr9	2	0	2	0	0	2
				PSMD7	chr16	2	0	0	2	0	2
				PSMD6	chr3	1	0	0	0	1	1
				PSMD13	chr11	0	2	0	2	0	2
				PSMC5	chr17	0	1	0	1	0	1
				PSMB4	chr1	0	1	0	1	0	1
				PSMB2	chr1	0	1	1	0	0	1
				PSMB1	chr6	0	1	0	1	0	1
				PSKH2	chr8	1	0	1	0	0	1
				PSAT1	chr9	1	0	0	1	0	1
				PRSS8	chr16	0	1	0	1	0	1
				PRSS58	chr7	0	2	0	2	0	2
				PRSS53	chr16	0	1	0	1	0	1
				PRSS36	chr16	0	1	0	1	0	1
				PRSS35	chr6	1	0	0	1	0	1
				PRSS23	chr11	0	1	0	1	0	1
				PRSS22	chr16	0	1	0	1	0	1
				PRSS21	chr16	0	1	0	1	0	1
				PRSS1	chr7	0	1	0	1	0	1
				PRRT2	chr16	9	11	14	6	0	20
				PRRC2B	chr9	0	1	0	1	0	1
				PRR25	chr16	2	3	1	4	0	5
				PRR16	chr5	0	1	0	1	0	1
				PRPSAP2	chr17	0	1	0	1	0	1
				PRPSAP1	chr17	1	0	1	0	0	1
				PRPF8	chr17	0	1	1	0	0	1
				PRPF31	chr19	0	1	0	1	0	1
				PROS1	chr3	0	1	0	1	0	1
				PROP1	chr5	0	2	0	2	0	2
				PROL1	chr4	1	0	0	1	0	1
				PRODH	chr22	1	3	3	1	0	4
				PROCR	chr20	0	1	1	0	0	1
				PRLH	chr2	0	1	0	1	0	1
				PRKCE	chr2	0	4	0	4	0	4
				PRICKLE2	chr3	1	0	0	0	1	1
				PRICKLE1	chr12	0	1	1	0	0	1
				PRG3	chr11	1	0	1	0	0	1
				PRG2	chr11	1	0	1	0	0	1
				PREX2	chr8	1	0	0	1	0	1
				PRDX3	chr10	0	2	1	1	0	2
				PRDM6	chr5	1	0	0	1	0	1
				PRDM12	chr9	0	1	0	1	0	1
				PRCD	chr17	1	0	1	0	0	1
				PRAP1	chr10	1	0	1	0	0	1
				PRAME	chr22	3	0	3	0	0	3
				PQLC1	chr18	0	3	0	3	0	3
				PPP6R2	chr22	2	0	2	0	0	2
				PPP6R1	chr19	0	1	1	0	0	1
				PPP4R4	chr14	0	1	0	1	0	1
				PPP4R1	chr18	1	0	0	1	0	1
				PPP3R2	chr9	0	1	0	1	0	1
				PPP2R5E	chr14	2	7	2	6	1	9
				PPP2R3C	chr14	0	2	0	2	0	2
				PPP1R3B	chr8	0	1	0	1	0	1
				PPP1R17	chr7	0	1	0	1	0	1
				PPP1R12C	chr19	0	1	1	0	0	1
				PPM1L	chr3	1	0	0	1	0	1
				PPM1J	chr1	0	1	1	0	0	1
				PPM1B	chr2	1	0	1	0	0	1
				PPL	chr16	0	1	0	1	0	1
				PPIE	chr1	0	1	0	1	0	1
				PPHLN1	chr12	0	1	1	0	0	1
				PPFIBP1	chr12	1	2	1	2	0	3
				PPARGC1B	chr5	0	1	0	1	0	1
				PPAPDC2	chr9	0	2	0	2	0	2
				PPAPDC1A	chr10	1	0	0	1	0	1
				PPAP2C	chr19	1	0	0	1	0	1
				POU3F3	chr2	1	0	1	0	0	1
				POTEB2	chr15	0	1	0	0	1	1
				POTEB	chr15	0	1	0	0	1	1
				POR	chr7	1	0	1	0	0	1
				POMZP3	chr7	1	0	1	0	0	1
				POMT1	chr9	0	1	0	1	0	1
				POMK	chr8	0	1	0	1	0	1
				POM121L7	chr22	0	1	1	0	0	1
				POM121C	chr7	1	0	1	0	0	1
				POLR3K	chr16	1	0	1	0	0	1
				POLR3GL	chr1	0	2	0	2	0	2
				POLR3F	chr20	0	2	0	2	0	2
				POLR3E	chr16	1	3	0	4	0	4
				POLR3C	chr1	0	2	0	2	0	2
				POLR2D	chr2	0	1	0	1	0	1
				POLR1A	chr2	0	2	0	2	0	2
				POLI	chr18	0	1	0	1	0	1
				POLE4	chr2	0	1	0	1	0	1
				POLE	chr12	0	1	0	1	0	1
			POGZ	POGZ	chr1	0	1	0	1	0	1
				POFUT2	chr21	0	1	0	1	0	1
				PNP	chr14	0	1	0	1	0	1
				PMS2	chr7	0	2	0	2	0	2
				PMS1	chr2	1	0	0	1	0	1
				PMP22	chr17	3	3	1	5	0	6
				PMM2	chr16	0	5	2	3	0	5
				PMFBP1	chr16	1	0	1	0	0	1
				PLXNC1	chr12	0	1	0	1	0	1
				PLXNB2	chr22	2	0	2	0	0	2
				PLXNA1	chr3	0	1	0	1	0	1
				PLSCR2	chr3	0	1	0	1	0	1
				PLN	chr6	0	6	0	5	1	6
				PLEKHH1	chr14	0	1	0	1	0	1
				PLEKHG7	chr12	0	1	0	1	0	1
				PLEKHG4B	chr5	0	3	0	3	0	3
				PLEKHA5	chr12	1	36	1	31	5	37
				PLEK	chr2	0	1	0	1	0	1
				PLD6	chr17	0	1	1	0	0	1
				PLCZ1	chr12	1	0	1	0	0	1
				PLCG2	chr16	1	0	1	0	0	1
				PLCE1	chr10	0	1	0	1	0	1
				PLAC9	chr10	1	0	0	1	0	1
				PLAC1L	chr11	1	0	1	0	0	1
				PLAA	chr9	0	1	0	1	0	1
				PLA2G16	chr11	0	1	0	1	0	1
				PLA2G10	chr16	0	1	0	1	0	1
				PKN3	chr9	0	1	1	0	0	1
				PKMYT1	chr16	0	2	0	2	0	2
				PKM	chr15	1	0	1	0	0	1
				PKHD1	chr6	0	1	0	1	0	1
				PITRM1	chr10	1	2	0	3	0	3
				PITPNM3	chr17	0	1	1	0	0	1
				PITPNA	chr17	0	1	1	0	0	1
				PIP5K1B	chr9	1	1	1	1	0	2
				PIM3	chr22	2	0	2	0	0	2
				PIK3CA	chr3	0	1	0	1	0	1
				PIK3C2G	chr12	2	0	1	1	0	2
				PIGZ	chr3	3	0	3	0	0	3
				PIGX	chr3	3	0	3	0	0	3
				PIGW	chr17	3	0	2	1	0	3
				PIGU	chr20	0	1	1	0	0	1
				PIGL	chr17	0	3	1	2	0	3
				PIGH	chr14	0	1	0	1	0	1
				PIEZO2	chr18	1	0	0	1	0	1
				PIAS3	chr1	0	2	0	2	0	2
				PI4KA	chr22	0	4	2	2	0	4
				PI16	chr6	0	1	0	1	0	1
				PI15	chr8	0	1	0	1	0	1
				PHYKPL	chr5	0	1	0	1	0	1
				PHOSPHO2	chr2	0	1	0	1	0	1
				PHLPP2	chr16	1	0	1	0	0	1
				PHLDA3	chr1	1	0	0	1	0	1
				PHKB	chr16	1	0	0	1	0	1
				PHGDH	chr1	0	1	1	0	0	1
				PHF23	chr17	0	1	1	0	0	1
			PHF21A	PHF21A	chr11	1	0	1	0	0	1
				PHF20	chr20	0	2	1	1	0	2
				PHF11	chr13	0	1	0	1	0	1
				PHC2	chr1	0	1	1	0	0	1
				PHACTR4	chr1	1	0	0	1	0	1
				PGPEP1L	chr15	1	1	1	1	0	2
				PGM5	chr9	1	1	1	1	0	2
				PGM2L1	chr11	1	0	0	1	0	1
				PGLYRP2	chr19	0	1	1	0	0	1
				PGBD5	chr1	1	0	0	1	0	1
				PGBD4	chr15	0	1	0	1	0	1
				PGBD3	chr10	0	1	0	1	0	1
				PGAM5	chr12	0	1	0	1	0	1
				PFN4	chr2	0	1	0	1	0	1
				PFKP	chr10	2	3	0	5	0	5
				PFKL	chr21	0	1	0	1	0	1
				PFKFB3	chr10	0	1	0	1	0	1
				PEX11B	chr1	0	2	0	2	0	2
				PEMT	chr17	0	1	1	0	0	1
				PEG3	chr19	0	1	1	0	0	1
				PEF1	chr1	0	3	1	2	0	3
				PEBP1	chr12	0	1	0	1	0	1
				PDZK1	chr1	1	9	0	8	2	10
				PDZD9	chr16	1	3	0	4	0	4
				PDZD2	chr5	0	1	0	1	0	1
				PDYN	chr20	0	1	0	1	0	1
				PDXP	chr22	0	1	0	1	0	1
				PDXDC1	chr16	2	3	0	5	0	5
				PDSS2	chr6	1	0	0	1	0	1
				PDS5B	chr13	0	1	0	1	0	1
				PDRG1	chr20	0	1	1	0	0	1
				PDPR	chr16	1	1	1	1	0	2
				PDILT	chr16	0	1	0	1	0	1
				PDHA2	chr4	0	2	0	2	0	2
				PDE8B	chr5	0	1	0	1	0	1
				PDE8A	chr15	1	1	0	2	0	2
				PDE6A	chr5	0	1	0	1	0	1
				PDE3A	chr12	1	0	1	0	0	1
				PDE1C	chr7	0	1	0	1	0	1
				PDE11A	chr2	1	0	0	1	0	1
				PDCL	chr9	0	1	0	0	1	1
				PDCD2	chr6	0	1	0	1	0	1
				PDCD1	chr2	0	1	0	1	0	1
				PCYT1A	chr3	3	0	3	0	0	3
				PCSK5	chr9	1	0	1	0	0	1
				PCNXL2	chr1	1	0	0	1	0	1
				PCNT	chr21	0	1	0	1	0	1
				PCED1B	chr12	0	1	0	1	0	1
				PCDH15	chr10	3	2	0	5	0	5
				PCDH10	chr4	0	1	0	1	0	1
				PCBD1	chr10	1	0	0	1	0	1
				PAX7	chr1	0	2	0	2	0	2
				PATL1	chr11	1	0	1	0	0	1
				PARS2	chr1	0	1	0	1	0	1
				PARP8	chr5	0	1	0	1	0	1
				PARP6	chr15	1	0	1	0	0	1
				PARN	chr16	0	1	0	1	0	1
				PARL	chr3	1	0	0	1	0	1
				PARD3	chr10	0	2	0	2	0	2
				PAQR5	chr15	1	0	1	0	0	1
				PAQR4	chr16	0	2	0	2	0	2
				PAPSS1	chr4	0	1	0	1	0	1
				PAPOLB	chr7	0	1	0	1	0	1
				PAPD4	chr5	0	1	0	1	0	1
				PAOX	chr10	1	0	1	0	0	1
				PANX2	chr22	2	1	2	1	0	3
				PANK2	chr20	0	1	0	1	0	1
				PAN2	chr12	0	1	0	1	0	1
				PALM2-AKAP2	chr9	0	1	0	1	0	1
				PALM	chr19	0	2	0	2	0	2
				PAK7	chr20	0	1	0	1	0	1
				PAK2	chr3	3	0	3	0	0	3
				PAGR1	chr16	18	22	28	12	0	40
				PADI4	chr1	1	0	0	1	0	1
				PADI3	chr1	1	0	0	1	0	1
				PADI2	chr1	0	1	0	1	0	1
				PACSIN2	chr22	0	1	0	1	0	1
				PABPC4L	chr4	12	1	0	13	0	13
				P2RY1	chr3	0	1	0	1	0	1
				P2RX6	chr22	0	4	2	2	0	4
				P2RX2	chr12	0	1	0	1	0	1
				OXTR	chr3	1	0	1	0	0	1
				OXNAD1	chr3	0	1	0	1	0	1
				OXCT2	chr1	0	1	0	1	0	1
				OVCH1-AS1	chr12	1	0	1	0	0	1
				OVCH1	chr12	1	0	1	0	0	1
				OVCA2	chr17	0	1	0	1	0	1
				OTUD7A	chr15	3	1	3	1	0	4
				OTOGL	chr12	4	0	0	4	0	4
				OTOG	chr11	0	1	0	1	0	1
				OTOA	chr16	8	4	1	11	0	12
				OSTF1	chr9	1	0	1	0	0	1
				OSGIN2	chr8	1	0	1	0	0	1
				OSGIN1	chr16	1	0	1	0	0	1
				OSGEPL1	chr2	1	0	0	1	0	1
				OSCAR	chr19	0	1	0	1	0	1
				OSBPL3	chr7	0	1	0	1	0	1
				OSBP	chr11	1	0	1	0	0	1
				ORMDL1	chr2	1	0	0	1	0	1
				ORM2	chr9	0	2	0	1	1	2
				ORM1	chr9	0	2	0	1	1	2
				OR9Q2	chr11	1	0	1	0	0	1
				OR9Q1	chr11	1	0	1	0	0	1
				OR9I1	chr11	1	0	1	0	0	1
				OR8G5	chr11	1	0	0	1	0	1
				OR8D2	chr11	1	0	0	1	0	1
				OR8D1	chr11	1	0	0	1	0	1
				OR7C2	chr19	1	1	1	1	0	2
				OR7A17	chr19	1	0	0	1	0	1
				OR6Q1	chr11	1	0	1	0	0	1
				OR6N2	chr1	1	0	0	1	0	1
				OR6N1	chr1	1	0	0	1	0	1
				OR6K6	chr1	1	0	0	1	0	1
				OR6K3	chr1	1	0	0	1	0	1
				OR6F1	chr1	1	0	0	1	0	1
				OR5P3	chr11	1	0	0	1	0	1
				OR5P2	chr11	2	0	0	2	0	2
				OR5L2	chr11	1	0	0	1	0	1
				OR5L1	chr11	1	0	0	1	0	1
				OR5K4	chr3	0	1	0	1	0	1
				OR5K3	chr3	0	1	0	1	0	1
				OR5K2	chr3	0	1	0	1	0	1
				OR5K1	chr3	0	1	0	1	0	1
				OR5I1	chr11	2	0	0	2	0	2
				OR5H6	chr3	0	1	0	1	0	1
				OR5H2	chr3	0	1	0	1	0	1
				OR5H15	chr3	0	1	0	1	0	1
				OR5H14	chr3	0	1	0	1	0	1
				OR5H1	chr3	0	1	0	1	0	1
				OR5F1	chr11	2	0	0	2	0	2
				OR5D18	chr11	1	0	0	1	0	1
				OR5D14	chr11	1	0	0	1	0	1
				OR5D13	chr11	1	0	0	1	0	1
				OR5B3	chr11	1	0	1	0	0	1
				OR5B21	chr11	1	0	1	0	0	1
				OR5B2	chr11	1	0	1	0	0	1
				OR5B17	chr11	1	0	1	0	0	1
				OR5B12	chr11	1	0	1	0	0	1
				OR5AU1	chr14	0	1	0	1	0	1
				OR5AS1	chr11	2	0	0	2	0	2
				OR5AN1	chr11	1	0	1	0	0	1
				OR5AC2	chr3	0	1	0	1	0	1
				OR5A2	chr11	1	0	1	0	0	1
				OR5A1	chr11	1	0	1	0	0	1
				OR52R1	chr11	2	0	0	2	0	2
				OR52K2	chr11	1	0	0	1	0	1
				OR52K1	chr11	1	0	0	1	0	1
				OR52J3	chr11	1	0	0	1	0	1
				OR52E4	chr11	0	5	0	5	0	5
				OR52E2	chr11	1	0	0	1	0	1
				OR52B4	chr11	1	0	0	1	0	1
				OR52A5	chr11	1	0	0	1	0	1
				OR52A1	chr11	1	0	0	1	0	1
				OR51T1	chr11	2	0	0	2	0	2
				OR51S1	chr11	2	0	0	2	0	2
				OR51L1	chr11	1	0	0	1	0	1
				OR51H1P	chr11	2	0	0	2	0	2
				OR51F2	chr11	2	0	0	2	0	2
				OR51A4	chr11	1	0	0	1	0	1
				OR51A2	chr11	1	0	0	1	0	1
				OR4N4	chr15	0	1	0	0	1	1
				OR4M2	chr15	0	1	0	0	1	1
				OR4E2	chr14	0	1	0	1	0	1
				OR4D9	chr11	1	0	1	0	0	1
				OR4D6	chr11	1	0	1	0	0	1
				OR4D11	chr11	1	0	1	0	0	1
				OR4D10	chr11	1	0	1	0	0	1
				OR4C6	chr11	1	0	0	1	0	1
				OR4C5	chr11	1	0	0	1	0	1
				OR4C46	chr11	0	2	0	2	0	2
				OR4A5	chr11	0	2	0	2	0	2
				OR4A47	chr11	1	0	0	1	0	1
				OR3A3	chr17	1	0	0	1	0	1
				OR2Y1	chr5	0	8	0	8	0	8
				OR2W3	chr1	1	2	1	2	0	3
				OR2T8	chr1	1	3	1	3	0	4
				OR2T7	chr1	1	1	0	2	0	2
				OR2T6	chr1	1	1	0	2	0	2
				OR2T5	chr1	1	1	0	2	0	2
				OR2T4	chr1	1	1	0	2	0	2
				OR2T35	chr1	1	0	0	1	0	1
				OR2T34	chr1	1	1	0	2	0	2
				OR2T33	chr1	1	1	0	2	0	2
				OR2T3	chr1	1	1	0	2	0	2
				OR2T29	chr1	1	1	0	2	0	2
				OR2T2	chr1	1	1	0	2	0	2
				OR2T12	chr1	1	1	0	2	0	2
				OR2T11	chr1	1	0	0	1	0	1
				OR2T10	chr1	1	1	0	2	0	2
				OR2T1	chr1	1	1	0	2	0	2
				OR2M7	chr1	1	1	0	2	0	2
				OR2M5	chr1	1	2	0	3	0	3
				OR2M4	chr1	1	2	0	3	0	3
				OR2M3	chr1	1	2	0	3	0	3
				OR2M2	chr1	1	2	0	3	0	3
				OR2L8	chr1	1	3	1	3	0	4
				OR2L5	chr1	1	1	0	2	0	2
				OR2L3	chr1	1	1	0	2	0	2
				OR2L2	chr1	1	1	0	2	0	2
				OR2L13	chr1	1	2	0	3	0	3
				OR2G6	chr1	1	1	0	2	0	2
				OR2G3	chr1	1	1	0	2	0	2
				OR2G2	chr1	1	1	0	2	0	2
				OR2C3	chr1	1	1	0	2	0	2
				OR2B11	chr1	1	1	0	2	0	2
				OR2AK2	chr1	1	2	1	2	0	3
				OR2AJ1	chr1	1	3	1	3	0	4
				OR2AG2	chr11	1	0	0	1	0	1
				OR2AG1	chr11	1	0	0	1	0	1
				OR1S2	chr11	1	0	1	0	0	1
				OR1S1	chr11	1	0	1	0	0	1
				OR1I1	chr19	1	1	1	1	0	2
				OR1E2	chr17	1	0	0	1	0	1
				OR1E1	chr17	1	0	0	1	0	1
				OR1C1	chr1	1	0	0	1	0	1
				OR1A2	chr17	1	0	0	1	0	1
				OR1A1	chr17	1	0	0	1	0	1
				OR14K1	chr1	1	0	0	1	0	1
				OR14C36	chr1	1	1	0	2	0	2
				OR14A2	chr1	1	0	0	1	0	1
				OR14A16	chr1	1	0	0	1	0	1
				OR13G1	chr1	1	0	0	1	0	1
				OR11L1	chr1	1	0	0	1	0	1
				OR10W1	chr11	1	0	1	0	0	1
				OR10V1	chr11	1	0	1	0	0	1
				OR10Q1	chr11	1	0	1	0	0	1
				OR10H3	chr19	0	1	1	0	0	1
				OR10H2	chr19	0	1	1	0	0	1
				OR10AG1	chr11	2	0	0	2	0	2
				OPCML	chr11	0	1	1	0	0	1
				OMG	chr17	0	1	0	1	0	1
				OMD	chr9	0	1	1	0	0	1
				OIP5	chr15	0	1	0	1	0	1
				OGN	chr9	0	1	1	0	0	1
				OGDHL	chr10	0	1	0	1	0	1
				ODF3B	chr22	2	0	2	0	0	2
				ODF3	chr11	0	2	0	2	0	2
				ODF2	chr9	0	1	1	0	0	1
				OCM	chr7	0	1	0	1	0	1
				OCA2	chr15	0	4	2	0	2	4
				NXPH1	chr7	1	1	1	1	0	2
				NXN	chr17	0	4	0	4	0	4
				NUTM2E	chr10	1	0	0	1	0	1
				NUTM1	chr15	0	2	0	2	0	2
				NUSAP1	chr15	0	1	0	1	0	1
				NUP98	chr11	0	2	0	2	0	2
				NUP62	chr19	0	2	0	2	0	2
				NUP205	chr7	0	1	0	1	0	1
			NUP155	NUP155	chr5	0	3	1	2	0	3
				NUDT7	chr16	1	3	0	4	0	4
				NUDT17	chr1	0	2	0	2	0	2
				NTSR1	chr20	0	1	0	1	0	1
				NTPCR	chr1	1	0	0	1	0	1
				NTAN1	chr16	2	3	0	5	0	5
				NT5M	chr17	0	1	1	0	0	1
				NSUN7	chr4	0	1	0	1	0	1
				NSUN5	chr7	0	3	3	0	0	3
				NSMCE1	chr16	0	1	1	0	0	1
			NRXN1	NRXN1	chr2	7	0	2	5	0	7
				NRROS	chr3	3	0	3	0	0	3
				NRN1	chr6	0	1	0	1	0	1
				NRCAM	chr7	0	2	0	2	0	2
				NQO2	chr6	1	0	0	1	0	1
				NPVF	chr7	0	1	0	1	0	1
				NPTX1	chr17	0	1	0	1	0	1
				NPTN	chr15	1	0	1	0	0	1
				NPR1	chr1	0	1	0	1	0	1
				NPIPA5	chr16	3	3	2	4	0	6
				NPIPA3	chr16	0	1	0	1	0	1
				NPIPA2	chr16	0	1	0	1	0	1
				NPIPA1	chr16	2	2	0	4	0	4
				NPHP1	chr2	3	8	0	11	0	11
				NPFFR1	chr10	0	1	0	1	0	1
				NPBWR1	chr8	0	3	0	3	0	3
				NPAP1	chr15	0	4	2	0	2	4
				NOX5	chr15	1	0	1	0	0	1
				NOTCH3	chr19	0	1	1	0	0	1
				NOTCH2	chr1	0	1	1	0	0	1
				NOSTRIN	chr2	0	1	0	1	0	1
				NOP16	chr5	0	1	0	1	0	1
				NOP14	chr4	0	3	0	3	0	3
				NOP10	chr15	0	2	0	2	0	2
				NOMO3	chr16	1	2	1	2	0	3
				NOMO1	chr16	2	2	0	4	0	4
				NOL8	chr9	0	1	1	0	0	1
				NOL12	chr22	0	1	0	1	0	1
				NMUR1	chr2	0	1	0	1	0	1
				NMRK1	chr9	1	0	1	0	0	1
				NME5	chr5	0	1	1	0	0	1
				NMD3	chr3	1	0	0	1	0	1
				NMBR	chr6	1	0	0	1	0	1
				NMB	chr15	1	1	0	2	0	2
				NLRP8	chr19	1	2	1	2	0	3
				NLRP7	chr19	3	1	2	2	0	4
				NLRP6	chr11	0	1	0	1	0	1
				NLRP5	chr19	1	1	1	1	0	2
				NLRP4	chr19	0	1	1	0	0	1
				NLRP3	chr1	1	1	0	2	0	2
				NLRP2	chr19	3	1	2	2	0	4
				NLRP13	chr19	0	2	1	1	0	2
				NLRP12	chr19	0	2	0	2	0	2
				NLRP11	chr19	0	1	1	0	0	1
				NLRP1	chr17	1	0	0	0	1	1
			NLGN2	NLGN2	chr17	0	1	1	0	0	1
				NKX6-2	chr10	1	1	1	1	0	2
				NKD2	chr5	0	3	0	3	0	3
				NKAIN1	chr1	0	1	1	0	0	1
			NIPBL	NIPBL	chr5	0	2	1	1	0	2
				NIPA2	chr15	7	7	1	11	2	14
				NIPA1	chr15	7	7	1	11	2	14
				NINL	chr20	0	1	0	1	0	1
				NINJ2	chr12	0	1	0	1	0	1
				NINJ1	chr9	0	1	1	0	0	1
				NHP2	chr5	0	1	0	1	0	1
				NHLRC4	chr16	1	0	1	0	0	1
				NFXL1	chr4	0	1	0	1	0	1
				NFS1	chr20	0	1	1	0	0	1
				NFATC2IP	chr16	1	0	1	0	0	1
				NFATC2	chr20	0	2	0	2	0	2
				NFAM1	chr22	0	1	0	1	0	1
				NF2	chr22	0	1	0	1	0	1
			NF1	NF1	chr17	0	1	0	1	0	1
				NEURL4	chr17	0	1	1	0	0	1
				NEURL1B	chr5	0	1	0	1	0	1
				NEO1	chr15	1	0	1	0	0	1
				NELL1	chr11	1	0	0	1	0	1
				NEK10	chr3	0	1	0	1	0	1
				NECAB3	chr20	0	1	1	0	0	1
				NECAB2	chr16	1	0	1	0	0	1
				NECAB1	chr8	1	0	1	0	0	1
				NDUFS6	chr5	0	1	0	1	0	1
				NDUFB9	chr8	0	1	0	1	0	1
				NDUFA3	chr19	0	1	0	1	0	1
				NDRG3	chr20	0	1	1	0	0	1
				NDRG2	chr14	0	1	0	1	0	1
				NDNL2	chr15	2	0	0	2	0	2
				NDN	chr15	0	4	2	0	2	4
				NDE1	chr16	4	4	2	6	0	8
				NDC80	chr18	0	1	0	1	0	1
				NCR2	chr6	0	1	0	1	0	1
				NCOR2	chr12	0	1	0	1	0	1
				NCOA4	chr10	0	2	0	2	0	2
				NCKAP5	chr2	0	2	1	1	0	2
				NCK2	chr2	1	0	1	0	0	1
				NCDN	chr1	0	1	1	0	0	1
				NCCRP1	chr19	0	1	0	1	0	1
				NCBP2	chr3	3	0	3	0	0	3
				NCAPH2	chr22	2	0	2	0	0	2
				NCAPH	chr2	2	0	0	2	0	2
				NCAPD3	chr11	0	1	1	0	0	1
				NBPF4	chr1	1	0	0	1	0	1
				NBPF3	chr1	1	0	0	1	0	1
				NBPF24	chr1	1	5	2	3	1	6
				NBPF12	chr1	0	4	1	2	1	4
				NBPF11	chr1	0	2	0	1	1	2
				NBN	chr8	1	0	1	0	0	1
				NAT2	chr8	0	1	0	1	0	1
				NAT14	chr19	0	1	1	0	0	1
				NARS2	chr11	0	1	0	1	0	1
				NANS	chr9	0	1	0	1	0	1
				NANP	chr20	0	1	0	1	0	1
				NANOS1	chr10	0	2	1	1	0	2
				NAGPA	chr16	0	1	0	1	0	1
				NADK2	chr5	0	2	1	1	0	2
				NAA16	chr13	0	1	1	0	0	1
				N4BP3	chr5	0	1	0	1	0	1
			MYT1L	MYT1L	chr2	0	2	0	2	0	2
				MYOM2	chr8	2	0	0	2	0	2
				MYOD1	chr11	0	1	0	1	0	1
				MYOCD	chr17	0	1	0	1	0	1
				MYO9A	chr15	1	0	1	0	0	1
				MYO6	chr6	0	1	0	1	0	1
				MYO3A	chr10	0	1	0	1	0	1
				MYO1C	chr17	0	1	1	0	0	1
				MYO19	chr17	3	0	2	1	0	3
				MYO18B	chr22	1	0	0	1	0	1
				MYO10	chr5	0	1	0	1	0	1
				MYLK4	chr6	0	1	0	1	0	1
				MYLK2	chr20	0	1	1	0	0	1
				MYL9	chr20	0	1	1	0	0	1
				MYH9	chr22	0	2	0	2	0	2
				MYH8	chr17	0	3	0	3	0	3
				MYH7B	chr20	0	1	1	0	0	1
				MYH4	chr17	0	3	0	3	0	3
				MYH3	chr17	0	1	0	1	0	1
				MYH2	chr17	0	1	0	1	0	1
				MYH13	chr17	0	3	0	3	0	3
				MYH11	chr16	4	4	2	6	0	8
				MYH1	chr17	0	3	0	3	0	3
				MYF6	chr12	1	0	0	1	0	1
				MYF5	chr12	1	0	0	1	0	1
				MUSK	chr9	0	1	0	1	0	1
				MUC15	chr11	0	1	0	1	0	1
				MTSS1L	chr16	1	2	2	1	0	3
				MTSS1	chr8	0	1	0	1	0	1
				MTRNR2L9	chr6	0	2	0	2	0	2
				MTRNR2L6	chr7	0	1	0	1	0	1
				MTRNR2L12	chr3	0	1	0	1	0	1
				MTRF1	chr13	0	1	1	0	0	1
				MTMR3	chr22	0	1	0	1	0	1
				MTMR14	chr3	1	0	1	0	0	1
				MTMR10	chr15	3	1	3	1	0	4
				MTG1	chr10	1	0	1	0	0	1
				MTCH1	chr6	0	1	0	1	0	1
				MSX1	chr4	0	1	0	1	0	1
				MSTN	chr2	1	0	0	1	0	1
				MSR1	chr8	14	0	0	14	0	14
				MSMB	chr10	0	2	0	2	0	2
				MSLN	chr16	2	1	1	2	0	3
				MSH4	chr1	0	1	0	1	0	1
				MSANTD1	chr4	0	2	0	2	0	2
				MS4A7	chr11	1	0	1	0	0	1
				MS4A6E	chr11	1	0	1	0	0	1
				MS4A6A	chr11	1	0	1	0	0	1
				MS4A5	chr11	1	0	1	0	0	1
				MS4A4E	chr11	1	0	1	0	0	1
				MS4A4A	chr11	1	0	1	0	0	1
				MS4A3	chr11	1	0	1	0	0	1
				MS4A2	chr11	1	0	1	0	0	1
				MS4A14	chr11	1	0	1	0	0	1
				MS4A1	chr11	1	0	1	0	0	1
				MRPS9	chr2	1	0	1	0	0	1
				MRPS35	chr12	1	0	1	0	0	1
				MRPS31	chr13	0	1	1	0	0	1
				MRPL40	chr22	1	2	3	0	0	3
				MRPL39	chr21	1	0	0	1	0	1
				MRPL38	chr17	1	0	1	0	0	1
				MRPL36	chr5	0	1	0	1	0	1
				MRPL35	chr2	0	3	0	3	0	3
				MRPL30	chr2	2	0	0	2	0	2
				MRPL28	chr16	1	1	1	1	0	2
				MRPL19	chr2	0	1	0	1	0	1
				MRPL16	chr11	1	0	1	0	0	1
				MRPL15	chr8	0	2	0	2	0	2
				MROH7	chr1	0	1	0	1	0	1
				MRM1	chr17	3	0	2	1	0	3
				MPV17L	chr16	4	4	2	6	0	8
				MPRIP	chr17	0	1	1	0	0	1
				MPPED2	chr11	0	1	0	1	0	1
				MPHOSPH8	chr13	0	2	0	2	0	2
				MPHOSPH6	chr16	1	1	1	1	0	2
				MPG	chr16	1	0	1	0	0	1
				MPEG1	chr11	1	0	1	0	0	1
				MOV10L1	chr22	2	1	2	1	0	3
				MOV10	chr1	0	1	1	0	0	1
				MOGAT2	chr11	0	1	0	1	0	1
				MOCOS	chr18	0	1	0	1	0	1
				MNDA	chr1	1	0	0	1	0	1
				MN1	chr22	1	0	0	1	0	1
				MMP7	chr11	1	0	0	1	0	1
				MMP26	chr11	1	0	0	1	0	1
				MMP25	chr16	0	2	0	2	0	2
				MMP24	chr20	0	1	1	0	0	1
				MMP16	chr8	2	0	2	0	0	2
				MMP11	chr22	0	3	0	3	0	3
				MME	chr3	1	0	0	1	0	1
				MMD2	chr7	1	1	0	2	0	2
				MLYCD	chr16	1	0	1	0	0	1
				MLXIPL	chr7	0	4	4	0	0	4
				MLPH	chr2	0	1	0	1	0	1
				MLLT4	chr6	0	43	0	40	3	43
				MLC1	chr22	2	0	2	0	0	2
				MKRN3	chr15	0	4	2	0	2	4
				MKRN2	chr3	0	1	0	1	0	1
				MKL2	chr16	0	1	0	1	0	1
				MKL1	chr22	0	1	0	1	0	1
				MKI67	chr10	1	0	1	0	0	1
				MITF	chr3	1	0	1	0	0	1
				MITD1	chr2	1	0	0	1	0	1
				MISP	chr19	0	2	0	2	0	2
				MIPEP	chr13	2	0	0	2	0	2
				MIP	chr12	0	1	0	1	0	1
				MIOX	chr22	2	0	2	0	0	2
				MINOS1-NBL1	chr1	0	1	0	0	1	1
				MINOS1	chr1	0	1	0	0	1	1
				MINA	chr3	0	1	0	1	0	1
				MIF	chr22	0	3	0	3	0	3
				MIER2	chr19	1	0	0	1	0	1
				MICALL1	chr22	0	1	0	1	0	1
				MGMT	chr10	1	0	1	0	0	1
				MGAT5B	chr17	1	0	0	1	0	1
				MGAT4C	chr12	1	0	0	1	0	1
				MGAT1	chr5	0	5	0	5	0	5
				MFSD2B	chr2	0	1	0	1	0	1
				MFSD10	chr4	0	3	0	3	0	3
				MFN1	chr3	0	1	0	1	0	1
				MFI2	chr3	3	1	3	1	0	4
				METTL9	chr16	7	4	1	10	0	11
				METTL4	chr18	0	1	0	1	0	1
				METTL2A	chr17	0	1	0	1	0	1
				METTL22	chr16	0	2	0	2	0	2
				METTL17	chr14	0	1	0	1	0	1
				METTL15	chr11	1	0	0	1	0	1
				MET	chr7	0	1	0	1	0	1
				MERTK	chr2	2	2	1	3	0	4
				MED9	chr17	0	1	1	0	0	1
				MED31	chr17	0	1	1	0	0	1
				MED21	chr12	1	0	1	0	0	1
				MED18	chr1	1	0	0	1	0	1
				MED15	chr22	1	3	3	1	0	4
				ME3	chr11	0	1	0	1	0	1
				MDK	chr11	1	0	1	0	0	1
				MDH2	chr7	1	0	1	0	0	1
				MCTP2	chr15	0	1	0	1	0	1
				MCPH1	chr8	1	2	0	3	0	3
				MCM3AP	chr21	0	1	0	1	0	1
				MCHR2	chr6	0	1	0	1	0	1
				MCC	chr5	1	0	0	1	0	1
				MCAT	chr22	0	1	0	1	0	1
				MC1R	chr16	1	0	0	1	0	1
				MBTPS1	chr16	1	2	1	2	0	3
				MBP	chr18	0	2	0	2	0	2
			MBOAT7	MBOAT7	chr19	0	1	0	1	0	1
				MBOAT4	chr8	0	1	0	1	0	1
				MBL2	chr10	0	1	1	0	0	1
			MBD5	MBD5	chr2	1	0	0	1	0	1
				MBD3L5	chr19	0	6	0	4	2	6
				MBD3L4	chr19	0	6	0	4	2	6
				MBD3L3	chr19	0	6	0	4	2	6
				MBD3L2	chr19	0	6	0	4	2	6
				MBD2	chr18	0	1	0	1	0	1
				MB	chr22	0	1	0	1	0	1
				MAZ	chr16	9	11	14	6	0	20
				MAVS	chr20	0	1	0	1	0	1
				MATN3	chr2	0	1	0	1	0	1
				MATN1	chr1	0	1	1	0	0	1
				MAST4	chr5	0	2	0	2	0	2
				MAST2	chr1	0	1	0	1	0	1
				MARVELD3	chr16	1	0	1	0	0	1
				MARCO	chr2	0	1	0	1	0	1
				MARCKSL1	chr1	0	1	1	0	0	1
				MAPRE1	chr20	0	1	1	0	0	1
				MAPKAPK5	chr12	0	11	0	10	1	11
				MAPK8IP2	chr22	2	0	2	0	0	2
				MAPK12	chr22	2	0	2	0	0	2
				MAPK11	chr22	2	0	2	0	0	2
				MAP6D1	chr3	1	0	0	1	0	1
				MAP3K3	chr17	0	1	0	1	0	1
				MAP3K1	chr5	0	1	0	1	0	1
				MAP1LC3A	chr20	0	1	1	0	0	1
				MANSC4	chr12	1	0	1	0	0	1
				MAN1A1	chr6	1	0	0	1	0	1
				MAMDC2	chr9	2	1	2	1	0	3
				MALL	chr2	3	8	0	11	0	11
				MAGI1	chr3	1	3	0	3	1	4
				MAFA	chr8	0	1	0	1	0	1
				MAEA	chr4	0	1	0	1	0	1
			LZTR1	LZTR1	chr22	0	3	2	1	0	3
				LYZL6	chr17	0	2	0	2	0	2
				LYRM7	chr5	0	1	0	1	0	1
				LYRM5	chr12	1	0	1	0	0	1
				LYPLA1	chr8	0	2	0	2	0	2
				LYPD1	chr2	0	1	1	0	0	1
				LYN	chr8	0	1	0	1	0	1
				LY86	chr6	1	0	0	1	0	1
				LUC7L	chr16	1	0	1	0	0	1
				LTN1	chr21	1	0	0	1	0	1
				LTBR	chr12	0	1	0	1	0	1
				LTBP1	chr2	0	5	0	5	0	5
				LST3	chr12	5	1	1	5	0	6
				LSM6	chr4	0	2	0	2	0	2
				LRRTM3	chr10	0	1	0	1	0	1
				LRRIQ3	chr1	0	2	0	2	0	2
				LRRCC1	chr8	1	0	1	0	0	1
				LRRC69	chr8	1	0	1	0	0	1
				LRRC55	chr11	1	0	1	0	0	1
				LRRC49	chr15	1	0	1	0	0	1
				LRRC48	chr17	0	1	1	0	0	1
				LRRC37B	chr17	0	1	0	1	0	1
				LRRC28	chr15	0	1	1	0	0	1
				LRRC27	chr10	1	1	1	1	0	2
				LRRC20	chr10	0	1	0	1	0	1
				LRRC2	chr3	1	0	0	1	0	1
				LRRC18	chr10	0	1	0	1	0	1
				LRRC14B	chr5	0	2	0	2	0	2
				LRPAP1	chr4	0	1	0	1	0	1
				LRP1B	chr2	2	1	0	3	0	3
				LRMP	chr12	1	0	1	0	0	1
				LRIG2	chr1	0	1	1	0	0	1
				LRFN2	chr6	0	1	0	1	0	1
				LRCH3	chr3	0	4	0	4	0	4
				LRBA	chr4	1	2	0	3	0	3
				LPXN	chr11	1	0	1	0	0	1
				LPIN3	chr20	0	1	0	1	0	1
				LPCAT4	chr15	0	2	0	2	0	2
				LONRF1	chr8	0	1	0	1	0	1
				LONP1	chr19	0	1	0	1	0	1
				LMOD3	chr3	1	0	1	0	0	1
				LMOD2	chr7	0	1	0	1	0	1
				LMLN	chr3	0	4	0	4	0	4
				LMF2	chr22	2	0	2	0	0	2
				LMF1	chr16	1	0	1	0	0	1
				LMCD1	chr3	1	1	1	1	0	2
				LMBRD2	chr5	0	1	1	0	0	1
				LMAN2L	chr2	2	0	0	2	0	2
				LLPH	chr12	0	1	0	1	0	1
				LLGL2	chr17	1	1	1	1	0	2
				LL22NC03-75H12.2	chr22	1	0	1	0	0	1
				LL22NC03-63E9.3	chr22	3	0	3	0	0	3
				LIX1L	chr1	0	2	0	2	0	2
				LIPT1	chr2	1	0	0	1	0	1
				LINC00955	chr4	0	2	0	2	0	2
				LIN7A	chr12	1	1	0	2	0	2
				LIMS2	chr2	0	1	0	1	0	1
				LIMS1	chr2	1	1	1	1	0	2
				LIMK1	chr7	0	4	4	0	0	4
				LIMD2	chr17	0	1	0	1	0	1
				LILRB5	chr19	0	3	0	3	0	3
				LILRB2	chr19	0	3	0	3	0	3
				LILRA6	chr19	0	2	0	2	0	2
				LILRA5	chr19	0	3	0	3	0	3
				LILRA4	chr19	0	3	0	3	0	3
				LILRA3	chr19	0	3	0	3	0	3
				LIAS	chr4	0	1	0	1	0	1
				LHX1	chr17	3	0	2	1	0	3
				LHFPL4	chr3	1	0	1	0	0	1
				LGR5	chr12	0	3	0	3	0	3
				LGALS8	chr1	0	2	0	2	0	2
				LGALS2	chr22	0	1	0	1	0	1
				LGALS12	chr11	0	1	0	1	0	1
				LGALS1	chr22	0	1	0	1	0	1
				LFNG	chr7	0	1	0	1	0	1
				LEPROTL1	chr8	0	1	0	1	0	1
				LEPROT	chr1	0	1	0	1	0	1
				LEPR	chr1	0	1	0	1	0	1
				LENG1	chr19	0	1	0	1	0	1
				LEMD1	chr1	0	1	0	1	0	1
				LDLRAD2	chr1	1	0	0	1	0	1
				LDHB	chr12	1	0	1	0	0	1
				LCN2	chr9	0	1	1	0	0	1
				LCK	chr1	0	1	1	0	0	1
				LCE5A	chr1	0	1	0	1	0	1
				LCE3E	chr1	3	1	0	2	2	4
				LCE3D	chr1	3	1	0	2	2	4
				LCE3C	chr1	3	1	0	2	2	4
				LCE3B	chr1	0	1	0	1	0	1
				LCE3A	chr1	0	1	0	1	0	1
				LCE2D	chr1	0	1	0	1	0	1
				LCE2C	chr1	0	1	0	1	0	1
				LCE2B	chr1	0	1	0	1	0	1
				LAT2	chr7	0	4	4	0	0	4
				LAT	chr16	1	0	1	0	0	1
				LARP6	chr15	1	0	1	0	0	1
				LARP4B	chr10	0	2	0	2	0	2
				LAPTM5	chr1	0	1	1	0	0	1
				LAPTM4A	chr2	0	1	0	1	0	1
				LANCL1	chr2	2	0	0	1	1	2
				L3MBTL4	chr18	1	0	0	1	0	1
				KRT86	chr12	0	6	0	5	1	6
				KRT85	chr12	0	6	0	5	1	6
				KRT84	chr12	0	6	0	5	1	6
				KRT83	chr12	0	6	0	5	1	6
				KRT77	chr12	0	1	0	1	0	1
				KRR1	chr12	0	1	0	1	0	1
				KREMEN2	chr16	0	2	0	2	0	2
				KRAS	chr12	1	0	1	0	0	1
				KPNA6	chr1	0	1	1	0	0	1
				KPNA3	chr13	0	1	0	1	0	1
				KNTC1	chr12	0	1	0	1	0	1
				KNG1	chr3	0	1	0	1	0	1
				KNDC1	chr10	1	0	1	0	0	1
			KMT2E	KMT2E	chr7	0	1	0	1	0	1
				KMO	chr1	0	1	0	1	0	1
				KLKB1	chr4	0	1	0	1	0	1
				KLHL42	chr12	1	0	1	0	0	1
				KLHL36	chr16	1	0	1	0	0	1
				KLHL23	chr2	0	1	0	1	0	1
				KLHL22	chr22	1	3	3	1	0	4
				KLHL2	chr4	0	1	0	1	0	1
				KLHL1	chr13	0	1	0	1	0	1
				KLHDC8A	chr1	0	1	0	1	0	1
				KLHDC7B	chr22	2	0	2	0	0	2
				KLF13	chr15	3	1	3	1	0	4
				KLF11	chr2	0	1	0	1	0	1
				KLB	chr4	0	1	0	1	0	1
				KL	chr13	0	1	0	1	0	1
				KIN	chr10	0	1	0	1	0	1
				KIF26B	chr1	2	0	0	2	0	2
				KIF25	chr6	0	43	0	40	3	43
				KIF23	chr15	1	0	1	0	0	1
				KIF22	chr16	9	11	14	6	0	20
				KIF20A	chr5	0	1	1	0	0	1
				KIF1A	chr2	0	11	0	11	0	11
				KIF19	chr17	0	1	0	1	0	1
				KIF13A	chr6	1	0	0	1	0	1
				KIF12	chr9	0	1	0	1	0	1
				KIAA1958	chr9	0	2	0	2	0	2
				KIAA1755	chr20	0	1	0	1	0	1
				KIAA1551	chr12	0	1	0	1	0	1
				KIAA1522	chr1	0	1	1	0	0	1
				KIAA1456	chr8	0	1	0	1	0	1
				KIAA1324	chr1	1	0	0	1	0	1
				KIAA1191	chr5	0	1	0	1	0	1
				KIAA1109	chr4	0	2	0	2	0	2
				KIAA0753	chr17	0	1	1	0	0	1
				KIAA0556	chr16	0	1	0	1	0	1
				KIAA0513	chr16	1	0	1	0	0	1
				KIAA0430	chr16	4	4	2	6	0	8
				KIAA0391	chr14	0	2	0	2	0	2
				KIAA0319L	chr1	0	1	1	0	0	1
				KIAA0226	chr3	0	1	0	1	0	1
				KIAA0195	chr17	1	0	1	0	0	1
				KIAA0020	chr9	0	1	1	0	0	1
				KHDRBS2	chr6	0	2	0	2	0	2
				KHDRBS1	chr1	0	1	1	0	0	1
				KDM8	chr16	0	2	1	1	0	2
				KDM4C	chr9	0	1	0	1	0	1
			KDM3B	KDM3B	chr5	0	1	1	0	0	1
				KCTD4	chr13	1	0	0	1	0	1
				KCTD11	chr17	0	1	1	0	0	1
				KCNV2	chr9	1	2	1	2	0	3
				KCNS3	chr2	1	0	0	1	0	1
				KCNN2	chr5	1	0	0	1	0	1
				KCNMB3	chr3	0	2	0	2	0	2
				KCNMA1	chr10	0	1	0	1	0	1
				KCNJ8	chr12	1	0	1	0	0	1
				KCNJ1	chr11	0	1	0	1	0	1
				KCNH6	chr17	0	1	0	1	0	1
				KCNH5	chr14	0	1	0	1	0	1
				KCNG4	chr16	1	0	1	0	0	1
				KCNG2	chr18	0	1	0	1	0	1
				KCNE3	chr11	1	0	0	1	0	1
				KCNE2	chr21	0	2	0	2	0	2
				KCNE1	chr21	0	2	0	2	0	2
				KCNC2	chr12	0	1	0	1	0	1
				KBTBD7	chr13	0	1	1	0	0	1
				KBTBD6	chr13	0	1	1	0	0	1
				KBTBD11	chr8	1	0	0	1	0	1
				KATNBL1	chr15	0	1	0	1	0	1
				KAT8	chr16	0	1	0	1	0	1
				KARS	chr16	0	1	0	1	0	1
				KANSL3	chr2	2	0	0	2	0	2
				KANK1	chr9	1	5	1	5	0	6
				JAM3	chr11	0	1	1	0	0	1
				JAM2	chr21	1	0	0	1	0	1
				JAKMIP3	chr10	1	1	1	1	0	2
				JAK2	chr9	1	2	0	3	0	3
				JAG2	chr14	0	1	0	1	0	1
				ITPRIPL1	chr2	2	0	0	2	0	2
				ITPR2	chr12	1	0	1	0	0	1
				ITGB4	chr17	1	0	1	0	0	1
				ITGB2	chr21	0	1	0	1	0	1
				ITGAV	chr2	0	1	0	1	0	1
				ITGA9	chr3	1	0	0	1	0	1
				ITGA10	chr1	0	2	0	2	0	2
				ITFG3	chr16	2	0	2	0	0	2
				ITFG1	chr16	1	0	0	1	0	1
				ITCH	chr20	0	1	1	0	0	1
				IST1	chr16	1	0	1	0	0	1
				ISPD	chr7	1	0	0	1	0	1
				ISOC2	chr19	0	1	1	0	0	1
				ISM1	chr20	1	0	0	1	0	1
				ISLR	chr15	0	1	0	1	0	1
				ISG15	chr1	1	0	0	0	1	1
				IRX2	chr5	0	1	0	1	0	1
				IRGM	chr5	2	0	0	2	0	2
				IRF8	chr16	1	0	1	0	0	1
				IRAK3	chr12	0	1	0	1	0	1
				IQSEC3	chr12	0	2	0	2	0	2
				IQSEC1	chr3	1	1	0	2	0	2
				IQGAP1	chr15	0	4	0	3	1	4
				IQCJ-SCHIP1	chr3	0	1	0	1	0	1
				IQCJ	chr3	0	1	0	1	0	1
				IQCG	chr3	0	4	0	4	0	4
				IQCE	chr7	0	1	0	1	0	1
				IQCC	chr1	0	1	1	0	0	1
				IQCA1	chr2	0	1	0	1	0	1
				IPPK	chr9	0	1	1	0	0	1
				INTS3	chr1	0	1	0	1	0	1
				INSR	chr19	0	1	0	1	0	1
				INSL6	chr9	1	1	0	2	0	2
				INSL4	chr9	0	1	0	1	0	1
				INPP5K	chr17	0	1	1	0	0	1
				INPP5A	chr10	1	2	1	2	0	3
				INIP	chr9	0	2	0	2	0	2
				ING3	chr7	0	1	0	1	0	1
				IMMT	chr2	0	3	0	3	0	3
				IMMP2L	chr7	13	0	0	13	0	13
				IMMP1L	chr11	1	0	0	1	0	1
				ILVBL	chr19	0	1	1	0	0	1
				ILF2	chr1	0	1	0	1	0	1
				IL7	chr8	1	0	0	1	0	1
				IL4R	chr16	0	1	1	0	0	1
				IL4I1	chr19	0	2	0	2	0	2
				IL34	chr16	1	2	2	1	0	3
				IL2RA	chr10	0	1	0	1	0	1
				IL21R	chr16	0	1	1	0	0	1
				IL17REL	chr22	2	0	2	0	0	2
				IL11	chr19	0	1	1	0	0	1
				IKZF1	chr7	0	1	0	1	0	1
				IGSF9B	chr11	0	1	1	0	0	1
				IGSF6	chr16	7	4	1	10	0	11
				IGSF11	chr3	0	14	0	12	2	14
				IGLL5	chr22	2	3	1	4	0	5
				IGLL1	chr22	1	4	0	5	0	5
				IGFBP5	chr2	0	1	0	1	0	1
				IGFBP2	chr2	0	1	0	1	0	1
				IFNW1	chr9	1	0	0	1	0	1
				IFNL3	chr19	0	1	0	1	0	1
				IFNL2	chr19	0	1	0	1	0	1
				IFNA7	chr9	1	0	0	1	0	1
				IFNA4	chr9	1	0	0	1	0	1
				IFNA21	chr9	1	0	0	1	0	1
				IFNA17	chr9	1	0	0	1	0	1
				IFNA16	chr9	1	0	0	1	0	1
				IFNA14	chr9	1	0	0	1	0	1
				IFNA10	chr9	1	0	0	1	0	1
				IFLTD1	chr12	2	0	2	0	0	2
				IDI2	chr10	0	1	0	1	0	1
				IDI1	chr10	0	1	0	1	0	1
				ICAM2	chr17	0	1	0	1	0	1
				ICA1	chr7	0	1	0	1	0	1
				IARS	chr9	0	1	1	0	0	1
				IAPP	chr12	1	0	1	0	0	1
				HYDIN	chr16	1	1	2	0	0	2
				HTT	chr4	0	4	0	4	0	4
				HSPH1	chr13	0	1	0	1	0	1
				HSPG2	chr1	1	0	0	1	0	1
				HSPBP1	chr19	0	1	1	0	0	1
				HSPB1	chr7	1	0	1	0	0	1
				HSPA9	chr5	0	1	1	0	0	1
				HSDL1	chr16	1	0	1	0	0	1
				HSD3B7	chr16	0	1	0	1	0	1
				HSD3B2	chr1	0	2	1	1	0	2
				HSD3B1	chr1	0	2	1	1	0	2
[truncated: 1,607 more rows]

## Sheet: Table S3
Table S3. Unaffected siblings (SSC) CNV descriptives
Insomnia risk gene	Clock gene	Circadian gene	SFARI gene	Non Sleep Genes	CHR	DEL (0 =no; 1=yes)	DUP (0 =no; 1=yes)	denovo	inherited	unknown inheritance	Total
ABCC8					chr11	0	1	0	1	0	1
AGAP1					chr2	0	1	0	1	0	1
ALDOA					chr16	0	1	0	1	0	1
ANKFY1					chr17	0	3	0	2	1	3
ASPHD1					chr16	0	1	0	1	0	1
ASTN2					chr9	1	0	0	1	0	1
B3GAT1					chr11	0	1	0	1	0	1
BAI3					chr6	0	1	0	1	0	1
BANK1					chr4	1	0	0	1	0	1
BAZ2B			BAZ2B		chr2	0	1	0	1	0	1
BRINP3					chr1	1	0	0	1	0	1
BTBD9		BTBD9			chr6	1	0	0	1	0	1
C16orf62					chr16	0	1	0	1	0	1
C5orf45					chr5	0	1	0	1	0	1
CACNA2D2					chr3	0	1	0	1	0	1
CAMKMT					chr2	1	0	0	1	0	1
CDIPT					chr16	0	1	0	1	0	1
CGNL1					chr15	0	5	0	5	0	5
CNTN5					chr11	1	1	1	1	0	2
CORO1A			CORO1A		chr16	0	1	0	1	0	1
CSH2					chr17	0	1	0	1	0	1
CSMD1					chr8	2	2	0	4	0	4
CTNNA3					chr10	14	0	1	13	0	14
CYB561					chr17	0	1	0	1	0	1
CYB5D2					chr17	0	3	0	2	1	3
DDR1					chr6	0	1	0	1	0	1
DEFB115					chr20	0	1	0	1	0	1
DEFB124					chr20	0	1	0	1	0	1
DLG2					chr11	1	0	0	1	0	1
DOC2A					chr16	0	1	0	1	0	1
DOCK3					chr3	0	1	0	1	0	1
EYS					chr6	1	0	0	1	0	1
FAM57B					chr16	0	1	0	1	0	1
FTSJ3					chr17	0	1	0	1	0	1
GDPD3					chr16	0	1	0	1	0	1
GFM1					chr3	0	1	0	1	0	1
GLIS3					chr9	0	2	0	2	0	2
ICA1L					chr2	0	1	0	1	0	1
INO80E					chr16	0	1	0	1	0	1
IRF6					chr1	0	1	0	1	0	1
KCNC1					chr11	0	1	0	1	0	1
KCNG3					chr2	1	0	0	1	0	1
KCNJ11					chr11	0	1	0	1	0	1
KCTD13					chr16	0	1	0	1	0	1
LCTL					chr15	0	1	0	1	0	1
LINGO2					chr9	19	0	0	19	0	19
LSAMP					chr3	0	1	0	1	0	1
LUZP2					chr11	1	0	0	1	0	1
LXN					chr3	0	1	0	1	0	1
MACROD2					chr20	4	0	0	4	0	4
MAD1L1					chr7	0	1	0	0	1	1
MAPK3		MAPK3			chr16	0	1	0	1	0	1
MAPKAPK3					chr3	0	1	0	1	0	1
MICA					chr6	23	7	0	30	0	30
MLF1					chr3	0	1	0	1	0	1
MMRN1					chr4	1	0	0	1	0	1
MUC21					chr6	0	1	0	1	0	1
MVP					chr16	0	1	0	1	0	1
NAT1					chr8	0	1	0	1	0	1
NEGR1					chr1	1	0	0	1	0	1
NKAIN2					chr6	0	1	0	1	0	1
NLGN1		NLGN1			chr3	0	1	0	1	0	1
NME4					chr16	0	1	0	1	0	1
NPY					chr7	0	1	0	1	0	1
NRG3					chr10	0	2	0	2	0	2
NTM					chr11	1	0	0	1	0	1
PACRG					chr6	0	1	0	1	0	1
PARK2					chr6	5	11	0	14	2	16
PAX5			PAX5		chr9	0	1	0	1	0	1
PLEKHM2					chr1	0	1	0	1	0	1
PPP4C					chr16	0	1	0	1	0	1
PRKG2		PRKG2			chr4	0	1	0	1	0	1
PRMT6					chr1	0	1	0	1	0	1
PTPRD					chr9	1	0	0	1	0	1
RAB11FIP3					chr16	0	1	0	1	0	1
RBFOX1					chr16	2	0	0	2	0	2
RNF130					chr5	0	1	0	1	0	1
SDK1					chr7	1	0	0	1	0	1
SFTA2					chr6	0	1	0	1	0	1
SNRPC					chr6	0	1	0	1	0	1
SNW1					chr14	0	1	0	1	0	1
SORCS3					chr10	0	1	0	1	0	1
TAF11					chr6	0	1	0	1	0	1
TANC2			TANC2		chr17	0	1	0	1	0	1
TAOK2					chr16	0	1	0	1	0	1
TBC1D9B					chr5	0	1	0	1	0	1
TBX6					chr16	0	1	0	1	0	1
TMEM106B					chr7	1	0	0	1	0	1
TMEM219					chr16	0	1	0	1	0	1
TRAF3IP3					chr1	0	1	0	1	0	1
TRDN					chr6	0	1	0	1	0	1
UBR5					chr8	0	1	0	1	0	1
UHRF1BP1					chr6	0	1	0	1	0	1
YPEL1					chr22	0	1	0	1	0	1
YPEL3					chr16	0	1	0	1	0	1
ZWILCH					chr15	0	1	0	1	0	1
		TYMS			chr18	0	1	0	1	0	1
	TIMELESS	TIMELESS			chr12	0	1	0	1	0	1
		TGS1			chr8	0	1	0	1	0	1
		TBL1XR1	TBL1XR1		chr3	0	2	0	2	0	2
		SLC9A3			chr5	0	2	0	2	0	2
		RYR1			chr19	1	0	0	1	0	1
		PTGER3			chr1	1	0	0	1	0	1
		PSPC1			chr13	0	2	0	2	0	2
		PRL			chr6	1	0	0	1	0	1
		PRKG1			chr10	0	1	1	0	0	1
		PRKAB2			chr1	1	2	0	3	0	3
	PPARGC1A	PPARGC1A			chr4	0	2	0	2	0	2
		PPARG			chr3	0	1	0	1	0	1
		PLCB1			chr20	0	2	0	2	0	2
		OPN3			chr1	0	1	0	1	0	1
		NTRK3			chr15	1	0	0	1	0	1
		MYBBP1A			chr17	0	1	0	1	0	1
		MTNR1B			chr11	0	1	0	1	0	1
		MTNR1A			chr4	0	2	0	2	0	2
		MAPK8			chr10	0	1	0	1	0	1
		MAPK1			chr22	0	1	0	1	0	1
		KCNJ5			chr11	0	1	0	1	0	1
		HS3ST2			chr16	1	0	0	1	0	1
		HNF1B			chr17	0	1	0	1	0	1
		HCRTR1			chr1	0	1	0	1	0	1
		CRX			chr19	0	1	0	1	0	1
	ARNTL2	ARNTL2			chr12	0	3	0	3	0	3
	ARNTL	ARNTL			chr11	0	1	0	1	0	1
		ARNT			chr1	0	1	0	1	0	1
		AHR			chr7	0	2	0	2	0	2
		ADORA2A			chr22	0	1	0	1	0	1
		ADCYAP1			chr18	0	1	0	1	0	1
		ADCY2			chr5	0	2	0	2	0	2
				KIF26B	chr1	1	0	0	1	0	1
				AEBP2	chr12	0	21	0	21	0	21
				PLEKHA5	chr12	0	23	0	21	2	23
				JAG2	chr14	0	2	1	1	0	2
				KIAA0125	chr14	1	0	0	0	1	1
				H6PD	chr1	0	12	0	12	0	12
				SPSB1	chr1	0	12	0	12	0	12
				GK5	chr3	0	11	0	11	0	11
				XRN1	chr3	0	11	0	11	0	11
				TFDP2	chr3	0	11	0	11	0	11
				PARD3	chr10	0	2	0	2	0	2
				MSR1	chr8	11	1	0	12	0	12
				CNST	chr1	0	2	0	2	0	2
				TFB2M	chr1	0	2	0	2	0	2
				SMYD3	chr1	2	6	0	8	0	8
				ERV3-1	chr7	1	0	0	1	0	1
				ZNF117	chr7	1	0	0	1	0	1
				ADAMTS5	chr21	0	1	0	1	0	1
				ZNF273	chr7	1	0	0	1	0	1
				FAT1	chr4	0	2	0	2	0	2
				FAM81A	chr15	0	1	0	1	0	1
				PREPL	chr2	1	0	0	1	0	1
				NIPA1	chr15	4	3	0	7	0	7
				TUBGCP5	chr15	4	3	0	7	0	7
				CYFIP1	chr15	4	3	0	7	0	7
				SLC3A1	chr2	1	0	0	1	0	1
				NIPA2	chr15	4	3	0	7	0	7
				TFG	chr3	0	42	0	39	3	42
				GPR128	chr3	0	42	0	39	3	42
				KIF13A	chr6	1	3	0	4	0	4
				CTNS	chr17	8	0	0	8	0	8
				SHPK	chr17	16	0	0	16	0	16
				NUP153	chr6	0	1	0	1	0	1
				CNTN6	chr3	3	5	0	8	0	8
				BIRC6	chr2	0	5	0	5	0	5
				TTC27	chr2	1	5	0	6	0	6
				LTBP1	chr2	0	5	0	5	0	5
				SLC35F5	chr2	1	0	0	1	0	1
				SYCE1	chr10	1	78	0	74	5	79
				CYP2E1	chr10	1	78	0	73	6	79
				BDH1	chr3	1	1	0	2	0	2
				IFNE	chr9	1	0	0	1	0	1
				C9orf62	chr9	0	11	0	10	1	11
				TTC40	chr10	0	4	0	4	0	4
				RBFOX2	chr22	0	1	0	1	0	1
				METTL11B	chr1	1	0	0	1	0	1
				APOBEC4	chr1	0	1	0	1	0	1
				RGL1	chr1	0	1	0	1	0	1
				XXYLT1	chr3	0	2	0	2	0	2
				ARPC5	chr1	0	1	0	1	0	1
				SLC35F2	chr11	0	2	0	2	0	2
				OR51A4	chr11	1	0	0	1	0	1
				SLN	chr11	0	2	0	2	0	2
				RAB39A	chr11	0	2	0	2	0	2
				OR51A2	chr11	1	0	0	1	0	1
				ADH7	chr4	0	1	0	1	0	1
				CYP4F12	chr19	0	5	0	5	0	5
				SLC25A16	chr10	0	1	0	0	1	1
				DNA2	chr10	0	1	0	0	1	1
				ATP6V1H	chr8	0	1	0	1	0	1
				MRPL15	chr8	0	1	0	1	0	1
				RGS20	chr8	0	1	0	1	0	1
				LYPLA1	chr8	0	1	0	1	0	1
				TCEA1	chr8	0	1	0	1	0	1
				PDXDC1	chr16	0	3	1	2	0	3
				FOPNL	chr16	1	4	2	3	0	5
				C16orf45	chr16	1	5	2	4	0	6
				ABCC6	chr16	1	5	2	4	0	6
				MYH11	chr16	1	4	2	3	0	5
				NPIPA5	chr16	0	4	1	3	0	4
				NOMO1	chr16	0	1	0	1	0	1
				NTAN1	chr16	0	3	1	2	0	3
				ABCC1	chr16	1	5	2	4	0	6
				KIAA0430	chr16	1	4	2	3	0	5
				MPV17L	chr16	1	5	2	4	0	6
				NPIPA1	chr16	0	2	0	2	0	2
				NDE1	chr16	1	4	2	3	0	5
				RRN3	chr16	0	3	1	2	0	3
				AC131097.4	chr2	3	1	0	4	0	4
				ACAD10	chr12	0	5	0	5	0	5
				ALDH2	chr12	0	5	0	5	0	5
				MAPKAPK5	chr12	0	5	0	5	0	5
				ARPP21	chr3	0	7	0	7	0	7
				WDR72	chr15	0	1	0	1	0	1
				MYOC	chr1	0	1	0	1	0	1
				WDR73	chr15	1	1	0	2	0	2
				ALPK3	chr15	1	1	0	2	0	2
				NMB	chr15	1	1	0	2	0	2
				SEC11A	chr15	1	1	0	2	0	2
				ZNF592	chr15	1	1	0	2	0	2
				SLC28A1	chr15	1	1	0	2	0	2
				ZSCAN2	chr15	1	1	0	2	0	2
				PDE8A	chr15	1	1	0	2	0	2
				ZNF737	chr19	5	1	0	6	0	6
				LYN	chr8	0	1	0	1	0	1
				RP11-676J12.7	chr17	0	3	0	3	0	3
				NXN	chr17	0	5	0	5	0	5
				RNMTL1	chr17	0	3	0	3	0	3
				DHTKD1	chr10	0	3	0	3	0	3
				GLOD4	chr17	0	3	0	3	0	3
				MCHR2	chr6	0	1	0	1	0	1
				POLE4	chr2	0	2	0	1	1	2
				SLC2A14	chr12	15	81	1	92	3	96
				DEFB129	chr20	0	1	0	1	0	1
				DEFB127	chr20	0	1	0	1	0	1
				SLC2A3	chr12	15	81	1	92	3	96
				DEFB126	chr20	0	1	0	1	0	1
				DEFB128	chr20	0	1	0	1	0	1
				DEFB125	chr20	0	1	0	1	0	1
				ZNF528	chr19	2	0	0	2	0	2
				ZNF534	chr19	1	0	0	1	0	1
				ARHGAP32	chr11	0	1	0	1	0	1
				ZNF808	chr19	1	0	0	1	0	1
				TP53AIP1	chr11	0	1	0	1	0	1
				ZNF578	chr19	1	0	0	1	0	1
				ZNF701	chr19	1	0	0	1	0	1
				C11orf45	chr11	0	1	0	1	0	1
				FLI1	chr11	0	1	0	1	0	1
				KCNJ1	chr11	0	1	0	1	0	1
			POGZ	POGZ	chr1	0	1	0	1	0	1
				SELENBP1	chr1	0	1	0	1	0	1
				PSMB4	chr1	0	1	0	1	0	1
				ZNF92	chr7	15	2	0	17	0	17
				MYH13	chr17	1	3	0	4	0	4
				MYH8	chr17	0	3	0	3	0	3
				GAS7	chr17	0	3	0	3	0	3
				MYH4	chr17	0	3	0	3	0	3
				OR2Y1	chr5	0	7	0	7	0	7
				CYP2C18	chr10	2	0	0	2	0	2
				PLEKHG1	chr6	1	0	0	1	0	1
				PIEZO2	chr18	1	0	0	1	0	1
				HIPK3	chr11	0	1	0	1	0	1
				CSTF3	chr11	0	2	0	2	0	2
				TXK	chr4	0	1	0	1	0	1
				GABRG1	chr4	0	1	0	1	0	1
				TEC	chr4	0	1	0	1	0	1
				NFXL1	chr4	0	2	0	2	0	2
				COMMD8	chr4	0	1	0	1	0	1
				GABRA2	chr4	0	1	0	1	0	1
				CORIN	chr4	0	2	0	2	0	2
				NIPAL1	chr4	0	1	0	1	0	1
				GABRA4	chr4	0	1	0	1	0	1
				GABRB1	chr4	0	1	0	1	0	1
				CNGA1	chr4	0	1	0	1	0	1
				ATP10D	chr4	0	2	0	2	0	2
				COX7B2	chr4	0	1	0	1	0	1
				CACUL1	chr10	0	1	0	1	0	1
				FKBP5	chr6	0	5	0	4	1	5
				DPP10	chr2	0	2	0	2	0	2
				THBS2	chr6	0	2	0	2	0	2
				ZNF124	chr1	0	4	0	4	0	4
				ZNF669	chr1	0	4	0	4	0	4
				C1orf229	chr1	0	4	0	4	0	4
				ZNF670	chr1	1	4	0	5	0	5
				AHCTF1	chr1	0	4	0	4	0	4
				ZNF695	chr1	1	4	0	5	0	5
				MAST4	chr5	0	2	0	2	0	2
				C17orf97	chr17	0	3	0	3	0	3
				RPH3AL	chr17	0	4	0	4	0	4
				CD180	chr5	0	1	0	1	0	1
				C1orf180	chr1	0	1	0	1	0	1
				CTBS	chr1	0	1	0	1	0	1
				KRT86	chr12	0	8	0	6	2	8
				KRT83	chr12	0	10	0	8	2	10
				KRT85	chr12	0	10	0	8	2	10
				KRT84	chr12	0	10	0	8	2	10
				CFHR4	chr1	11	0	0	8	3	11
				SLC16A14	chr2	0	2	0	2	0	2
				FBXO36	chr2	0	2	0	2	0	2
			TRIP12	TRIP12	chr2	0	3	0	3	0	3
				OR5AS1	chr11	2	0	0	2	0	2
				OR5I1	chr11	2	0	0	2	0	2
				OR5F1	chr11	2	0	0	2	0	2
				VWDE	chr7	2	1	0	3	0	3
				FRG2B	chr10	0	5	0	4	1	5
				SPRN	chr10	1	38	0	35	4	39
				OR10AG1	chr11	2	0	0	2	0	2
				PIGB	chr15	1	0	0	1	0	1
				CCPG1	chr15	1	0	0	1	0	1
				RAB27A	chr15	1	0	0	1	0	1
				RSL24D1	chr15	1	0	0	1	0	1
				AXDND1	chr1	0	1	0	1	0	1
				SOAT1	chr1	0	1	0	1	0	1
				TOP3B	chr22	6	8	0	13	1	14
				HECW2	chr2	0	1	0	1	0	1
				LSM6	chr4	0	2	0	2	0	2
				CNTN4	chr3	1	4	0	5	0	5
				CCDC129	chr7	0	1	0	1	0	1
				PPP1R17	chr7	0	1	0	1	0	1
				CCDC82	chr11	1	0	0	1	0	1
				JRKL	chr11	1	0	0	1	0	1
				CHRNA7	chr15	0	11	1	10	0	11
				CD2AP	chr6	1	0	0	1	0	1
				WIPF1	chr2	0	1	0	1	0	1
				SEMA4F	chr2	0	1	0	1	0	1
				HK2	chr2	0	1	0	1	0	1
				PCBD1	chr10	1	0	0	1	0	1
				SGPL1	chr10	1	0	0	1	0	1
				MLLT4	chr6	0	29	0	26	3	29
				FRMD1	chr6	0	30	0	27	3	30
				KIF25	chr6	0	30	0	27	3	30
				HAO1	chr20	0	2	0	2	0	2
				TMX4	chr20	0	2	0	2	0	2
				DPP6	chr7	0	4	0	4	0	4
				GLB1L2	chr11	3	4	0	7	0	7
				GLB1L3	chr11	3	4	0	7	0	7
				PAPSS1	chr4	0	1	0	1	0	1
				RAB20	chr13	0	2	0	1	1	2
				CARS2	chr13	0	2	0	1	1	2
				CARKD	chr13	0	2	0	1	1	2
				CYP2U1	chr4	0	1	0	1	0	1
				SGMS2	chr4	0	1	0	1	0	1
				ZNF610	chr19	1	0	0	1	0	1
				ZNF880	chr19	1	0	0	1	0	1
				RCBTB1	chr13	0	2	0	2	0	2
				GOLGA8I	chr15	2	1	0	3	0	3
				DAPL1	chr2	0	2	0	2	0	2
				TANC1	chr2	0	2	0	2	0	2
				WWOX	chr16	1	1	0	2	0	2
				C18orf56	chr18	0	2	0	2	0	2
				CETN1	chr18	0	2	0	2	0	2
				COLEC12	chr18	0	3	0	3	0	3
				CLUL1	chr18	0	2	0	2	0	2
				ZNF66	chr19	0	7	0	7	0	7
				ZNF626	chr19	0	8	0	8	0	8
				NPBWR1	chr8	0	3	0	3	0	3
				RAB40B	chr17	0	1	0	1	0	1
				WDR45B	chr17	0	1	0	1	0	1
				FN3KRP	chr17	0	1	0	1	0	1
				FOXK2	chr17	0	1	0	1	0	1
				CCDC147	chr10	0	1	0	1	0	1
				ZNF486	chr19	1	0	0	1	0	1
				ZNF14	chr19	1	0	0	1	0	1
				PTCHD3	chr10	9	0	0	9	0	9
				ZNF557	chr19	0	10	0	8	2	10
				EMR1	chr19	0	10	0	8	2	10
				MBD3L3	chr19	0	10	0	8	2	10
				MBD3L2	chr19	0	10	0	8	2	10
				MBD3L5	chr19	0	10	0	8	2	10
				MBD3L4	chr19	0	10	0	8	2	10
				ZFP41	chr8	0	2	0	2	0	2
				TOP1MT	chr8	0	1	0	1	0	1
				ZNF696	chr8	0	1	0	1	0	1
				GLI4	chr8	0	1	0	1	0	1
				GPIHBP1	chr8	0	1	0	1	0	1
				MAFA	chr8	0	1	0	1	0	1
				RHPN1	chr8	0	1	0	1	0	1
				SLFN11	chr17	11	0	0	11	0	11
				SLFN13	chr17	11	0	0	11	0	11
				SLFN12	chr17	11	0	0	11	0	11
				PRDM6	chr5	1	0	0	1	0	1
				NSUN7	chr4	0	2	0	2	0	2
				FAM150A	chr8	0	2	0	2	0	2
				ZCCHC6	chr9	0	1	0	1	0	1
				GDPD1	chr17	0	1	0	1	0	1
				YPEL2	chr17	0	1	0	1	0	1
				SCAPER	chr15	0	1	0	1	0	1
				ETFA	chr15	0	1	0	1	0	1
				C15orf27	chr15	0	1	0	1	0	1
				ISL2	chr15	0	1	0	1	0	1
				PDE1C	chr7	0	2	0	2	0	2
				PTPRT	chr20	2	2	0	4	0	4
				HUS1B	chr6	0	1	0	1	0	1
				EXOC2	chr6	0	1	0	1	0	1
				CNPY1	chr7	0	1	0	1	0	1
				AC009403.2	chr7	0	1	0	1	0	1
				CDH19	chr18	0	1	0	1	0	1
				KCNS3	chr2	1	1	0	2	0	2
				DOCK8	chr9	1	5	0	4	2	6
				C9orf66	chr9	1	5	0	4	2	6
				GRK4	chr4	0	1	0	1	0	1
				HTT	chr4	0	2	0	2	0	2
				NOP14	chr4	0	1	0	1	0	1
				MFSD10	chr4	0	1	0	1	0	1
				ADD1	chr4	0	1	0	1	0	1
				CLN8	chr8	0	1	0	1	0	1
				ATP12A	chr13	0	2	0	2	0	2
				CTD-2054N24.2	chr15	1	0	0	1	0	1
				IGSF6	chr16	7	1	0	8	0	8
				METTL9	chr16	7	1	0	8	0	8
				OTOA	chr16	7	1	0	8	0	8
				TRIML2	chr4	0	2	0	2	0	2
				TRIML1	chr4	0	2	0	2	0	2
				ERVMER34-1	chr4	1	0	0	1	0	1
				CDH18	chr5	1	0	0	1	0	1
				CDH10	chr5	1	0	0	1	0	1
				C5orf17	chr5	1	0	0	1	0	1
				CDH12	chr5	2	0	0	2	0	2
				PRDM9	chr5	1	1	0	2	0	2
				OTOGL	chr12	3	0	0	3	0	3
				KIF1A	chr2	0	10	0	8	2	10
				TEX101	chr19	0	1	0	1	0	1
				DEFA4	chr8	0	1	0	1	0	1
				DEFA5	chr8	0	1	0	1	0	1
				DEFA1B	chr8	0	1	0	1	0	1
				DEFA6	chr8	0	1	0	1	0	1
				DEFA1	chr8	0	1	0	1	0	1
				DEFB1	chr8	0	1	0	1	0	1
				DEFA3	chr8	0	1	0	1	0	1
				SH3YL1	chr2	1	0	0	1	0	1
				SCCPDH	chr1	0	1	0	1	0	1
				ZNF600	chr19	1	1	0	2	0	2
				ZNF468	chr19	1	1	0	2	0	2
				ZNF28	chr19	1	1	0	2	0	2
				CELA3A	chr1	0	1	0	0	1	1
				CDC42	chr1	0	1	0	0	1	1
				CELA3B	chr1	0	1	0	0	1	1
				TUSC3	chr8	1	0	0	1	0	1
				DSG3	chr18	0	4	0	4	0	4
				DSG4	chr18	0	4	0	4	0	4
				SLCO1B7	chr12	3	0	0	2	1	3
				SLCO1B3	chr12	4	1	0	3	2	5
				LST3	chr12	4	1	0	3	2	5
				SLCO1B1	chr12	3	1	0	3	1	4
				PARP8	chr5	0	1	0	0	1	1
				EMB	chr5	0	1	0	1	0	1
				MYH1	chr17	0	2	0	2	0	2
				NCCRP1	chr19	0	1	0	1	0	1
				IFNL3	chr19	0	1	0	1	0	1
				IFNL2	chr19	0	1	0	1	0	1
				SYCN	chr19	0	1	0	1	0	1
				PABPC4L	chr4	6	1	0	7	0	7
				CNBD1	chr8	0	1	0	1	0	1
				RETN	chr19	0	1	0	1	0	1
				LILRA3	chr19	0	2	0	2	0	2
				TRAPPC5	chr19	0	1	0	1	0	1
				LILRB2	chr19	0	2	0	2	0	2
				LILRA5	chr19	0	2	0	2	0	2
				FCER2	chr19	0	1	0	1	0	1
				C19orf59	chr19	0	1	0	1	0	1
				LILRA4	chr19	0	2	0	2	0	2
				LILRB5	chr19	0	2	0	2	0	2
				LILRA6	chr19	0	2	0	2	0	2
				GPR148	chr2	0	3	1	2	0	3
				PLEKHB2	chr2	0	3	1	2	0	3
				ARHGEF4	chr2	0	3	1	2	0	3
				FAM168B	chr2	0	3	1	2	0	3
				AMER3	chr2	0	3	1	2	0	3
				TRIT1	chr1	0	3	0	2	1	3
				OXCT2	chr1	0	2	0	2	0	2
				BMP8B	chr1	0	3	0	2	1	3
				PPIE	chr1	0	2	0	2	0	2
				ZZEF1	chr17	0	3	0	2	1	3
				SPNS2	chr17	0	2	0	2	0	2
				UBE2G1	chr17	0	2	0	1	1	2
				SPNS3	chr17	1	2	0	3	0	3
				HIST1H4G	chr6	0	1	0	1	0	1
				HIST1H4C	chr6	0	1	0	1	0	1
				HIST1H2BD	chr6	0	1	0	1	0	1
				HIST1H1C	chr6	0	1	0	1	0	1
				HIST1H3A	chr6	0	1	0	1	0	1
				HIST1H3G	chr6	0	1	0	1	0	1
				HIST1H1D	chr6	0	1	0	1	0	1
				HIST1H3E	chr6	0	1	0	1	0	1
				HIST1H4E	chr6	0	1	0	1	0	1
				HIST1H1A	chr6	0	1	0	1	0	1
				HIST1H4D	chr6	0	1	0	1	0	1
				HIST1H2BI	chr6	0	1	0	1	0	1
				HIST1H2AB	chr6	0	1	0	1	0	1
				HIST1H3B	chr6	0	1	0	1	0	1
				HIST1H3C	chr6	0	1	0	1	0	1
				HIST1H2BE	chr6	0	1	0	1	0	1
				HIST1H2BB	chr6	0	1	0	1	0	1
				HIST1H2AE	chr6	0	1	0	1	0	1
				HIST1H2AC	chr6	0	1	0	1	0	1
				HIST1H1E	chr6	0	1	0	1	0	1
				HIST1H2BC	chr6	0	1	0	1	0	1
				HIST1H4F	chr6	0	1	0	1	0	1
				HIST1H2AD	chr6	0	1	0	1	0	1
				HIST1H3D	chr6	0	1	0	1	0	1
				HIST1H3F	chr6	0	1	0	1	0	1
				HIST1H1T	chr6	0	1	0	1	0	1
				HIST1H4B	chr6	0	1	0	1	0	1
				HIST1H2BF	chr6	0	1	0	1	0	1
				HIST1H2BH	chr6	0	1	0	1	0	1
				TRIM38	chr6	0	1	0	1	0	1
				HIST1H2BG	chr6	0	1	0	1	0	1
				HFE	chr6	0	1	0	1	0	1
				HIST1H4A	chr6	0	1	0	1	0	1
				CRISPLD2	chr16	0	1	0	0	1	1
				JAM2	chr21	1	0	0	1	0	1
				MRPL39	chr21	1	0	0	1	0	1
				TBXAS1	chr7	0	1	0	1	0	1
				CHIA	chr1	0	2	0	2	0	2
				GJA5	chr1	1	3	0	4	0	4
				GJA8	chr1	1	4	0	5	0	5
				ATP5L2	chr22	0	1	0	1	0	1
				A4GALT	chr22	0	1	0	1	0	1
				CYB5R3	chr22	0	1	0	1	0	1
				LANCL1	chr2	1	0	0	1	0	1
				CPS1	chr2	1	0	0	1	0	1
				C7orf50	chr7	1	0	0	1	0	1
				ZFAND2A	chr7	1	0	0	1	0	1
				UNC13C	chr15	0	1	0	1	0	1
				DPT	chr1	1	0	0	1	0	1
				XCL1	chr1	1	0	0	1	0	1
				XCL2	chr1	1	0	0	1	0	1
				FAM57A	chr17	0	4	0	4	0	4
				VPS53	chr17	0	4	0	4	0	4
				GEMIN4	chr17	0	2	0	2	0	2
				ZMYND11	chr10	0	3	0	3	0	3
				DIP2C	chr10	0	1	0	1	0	1
				PRR26	chr10	0	1	0	1	0	1
				KANK1	chr9	2	2	1	3	0	4
				FAM83G	chr17	0	3	0	3	0	3
				SLC5A10	chr17	0	3	0	3	0	3
				PRPSAP2	chr17	0	3	0	3	0	3
			ADSL	ADSL	chr22	0	1	0	1	0	1
				MKL1	chr22	0	1	0	1	0	1
				SGSM3	chr22	0	1	0	1	0	1
				TNRC6B	chr22	0	1	0	1	0	1
				RNASE6	chr14	0	1	0	1	0	1
				RNASE1	chr14	0	1	0	1	0	1
				EDDM3B	chr14	0	1	0	1	0	1
				CLEC4E	chr12	2	0	0	2	0	2
				AICDA	chr12	2	0	0	2	0	2
				CLEC4D	chr12	2	0	0	2	0	2
				CLEC6A	chr12	2	0	0	2	0	2
				FOXJ3	chr1	0	1	0	1	0	1
				DENND4C	chr9	0	2	0	2	0	2
				SLC25A24	chr1	1	0	0	1	0	1
				NBPF4	chr1	1	0	0	1	0	1
				CASP14	chr19	1	0	0	1	0	1
				OR7A17	chr19	1	0	0	1	0	1
				SLC1A6	chr19	1	0	0	1	0	1
				OR1I1	chr19	1	0	0	1	0	1
				CCDC105	chr19	1	0	0	1	0	1
				OR7C2	chr19	1	0	0	1	0	1
				PARN	chr16	0	1	0	1	0	1
				WDR60	chr7	1	1	0	2	0	2
				VIPR2	chr7	0	1	0	1	0	1
				ESYT2	chr7	0	1	0	1	0	1
				GALNTL6	chr4	0	1	0	1	0	1
				CMTM8	chr3	0	1	0	1	0	1
				CMTM7	chr3	0	1	0	1	0	1
				OR4A16	chr11	0	1	0	1	0	1
				FBXL7	chr5	0	1	0	1	0	1
				TRIM48	chr11	0	1	0	1	0	1
				OR4A15	chr11	0	1	0	1	0	1
				PFKP	chr10	2	4	0	6	0	6
				PITRM1	chr10	1	2	0	3	0	3
				NLRP12	chr19	0	2	0	2	0	2
				PARS2	chr1	0	1	0	1	0	1
				TTC22	chr1	0	1	0	1	0	1
				OR2AK2	chr1	1	2	0	3	0	3
				OR2L5	chr1	1	2	0	3	0	3
				OR2T1	chr1	1	1	0	2	0	2
				TRIM58	chr1	2	1	0	3	0	3
				OR2M2	chr1	1	2	0	3	0	3
				ZNF496	chr1	1	0	0	1	0	1
				OR14A16	chr1	2	1	0	3	0	3
				OR2L2	chr1	1	2	0	3	0	3
				OR14A2	chr1	2	1	0	3	0	3
				OR2W3	chr1	2	1	0	3	0	3
				OR2B11	chr1	1	0	0	1	0	1
				OR2M4	chr1	1	2	0	3	0	3
				OR2L8	chr1	1	2	0	3	0	3
				OR2C3	chr1	1	0	0	1	0	1
				OR2T35	chr1	1	0	0	1	0	1
				NLRP3	chr1	1	0	0	1	0	1
				OR2T11	chr1	1	0	0	1	0	1
				OR2L3	chr1	1	2	0	3	0	3
				OR14C36	chr1	1	1	0	2	0	2
				OR13G1	chr1	2	1	0	3	0	3
				OR2T27	chr1	1	0	0	1	0	1
				OR2G3	chr1	1	0	0	1	0	1
				OR2T12	chr1	1	1	0	2	0	2
				OR1C1	chr1	2	1	0	3	0	3
				GCSAML	chr1	1	0	0	1	0	1
				OR2T10	chr1	1	1	0	2	0	2
				OR2M5	chr1	1	2	0	3	0	3
				OR2T5	chr1	1	1	0	2	0	2
				OR2AJ1	chr1	1	2	0	3	0	3
				OR2T2	chr1	1	1	0	2	0	2
				OR2T34	chr1	1	1	0	2	0	2
				OR6F1	chr1	2	1	0	3	0	3
				OR2T6	chr1	1	1	0	2	0	2
				OR2T7	chr1	1	1	0	2	0	2
				OR2L13	chr1	1	3	0	4	0	4
				OR2T3	chr1	1	1	0	2	0	2
				OR2M3	chr1	1	2	0	3	0	3
				OR2M7	chr1	1	1	0	2	0	2
				OR2T4	chr1	1	1	0	2	0	2
				OR2G6	chr1	1	1	0	2	0	2
				OR2T29	chr1	1	1	0	2	0	2
				OR2T8	chr1	1	2	0	3	0	3
				OR2T33	chr1	1	2	0	3	0	3
				OR2G2	chr1	1	0	0	1	0	1
				OR14K1	chr1	2	1	0	3	0	3
				OR11L1	chr1	2	1	0	3	0	3
				GAP43	chr3	0	1	0	1	0	1
				SH3D19	chr4	0	2	0	2	0	2
				RPS3A	chr4	0	2	0	2	0	2
				LRBA	chr4	0	2	0	2	0	2
				IMMP2L	chr7	13	0	0	11	2	13
				HAVCR1	chr5	0	1	0	1	0	1
				GPC5	chr13	1	0	0	1	0	1
				TM2D3	chr15	0	3	0	3	0	3
				TARSL2	chr15	0	3	0	3	0	3
				RP11-89K11.1	chr15	0	2	0	2	0	2
				ADSS	chr1	0	1	0	1	0	1
				C1orf101	chr1	0	1	0	1	0	1
				FAM218A	chr4	0	2	0	2	0	2
				DESI2	chr1	0	1	0	1	0	1
				CDKAL1	chr6	0	1	0	1	0	1
				TPMT	chr6	0	1	0	1	0	1
				NHLRC1	chr6	0	1	0	1	0	1
				TRIM61	chr4	0	2	0	2	0	2
				TMEM192	chr4	0	2	0	2	0	2
				KLHL2	chr4	0	2	0	2	0	2
				KDM1B	chr6	0	1	0	1	0	1
				TRIM60	chr4	0	2	0	2	0	2
				LRRC28	chr15	0	1	0	1	0	1
				PTBP1	chr19	0	3	1	2	0	3
				SYNM	chr15	0	1	0	1	0	1
				MISP	chr19	0	3	1	2	0	3
				TTC23	chr15	0	1	0	1	0	1
				PALM	chr19	0	3	1	2	0	3
				MEF2A	chr15	0	1	0	1	0	1
				PGPEP1L	chr15	0	1	0	1	0	1
				NAALADL2	chr3	1	0	0	1	0	1
				NACA2	chr17	0	1	1	0	0	1
				RP11-15E18.4	chr17	0	1	1	0	0	1
				C17orf64	chr17	0	1	1	0	0	1
				USP32	chr17	0	1	1	0	0	1
				BRIP1	chr17	0	1	1	0	0	1
				TBX4	chr17	0	1	1	0	0	1
				BCAS3	chr17	0	1	1	0	0	1
				INTS2	chr17	0	1	1	0	0	1
				CA4	chr17	0	1	1	0	0	1
				C17orf82	chr17	0	1	1	0	0	1
				HEATR6	chr17	0	1	1	0	0	1
				PPM1D	chr17	0	1	1	0	0	1
			MED13	MED13	chr17	0	2	1	1	0	2
				TBX2	chr17	0	1	1	0	0	1
				APPBP2	chr17	0	1	1	0	0	1
				MBL2	chr10	0	1	1	0	0	1
				CSTF2T	chr10	0	1	1	0	0	1
				DKK1	chr10	0	1	1	0	0	1
				TMEM68	chr8	0	1	0	1	0	1
				UGDH	chr4	0	1	0	1	0	1
				SFTPD	chr10	0	1	0	1	0	1
				TMEM254	chr10	0	1	0	1	0	1
				ANXA11	chr10	0	1	0	1	0	1
				NUTM2E	chr10	0	1	0	1	0	1
				SMIM14	chr4	0	1	0	1	0	1
				RPL9	chr4	0	1	0	1	0	1
				PLAC9	chr10	0	1	0	1	0	1
				LIAS	chr4	0	1	0	1	0	1
				KLB	chr4	0	1	0	1	0	1
				ADTRP	chr6	1	0	0	1	0	1
				RNF115	chr1	3	4	0	6	1	7
				CD160	chr1	3	4	0	6	1	7
				PDZK1	chr1	3	4	0	6	1	7
				KCTD4	chr13	1	0	0	1	0	1
				GTF2F2	chr13	1	0	0	1	0	1
				POMT1	chr9	0	1	0	1	0	1
				UCK1	chr9	0	1	0	1	0	1
				RAPGEF1	chr9	0	1	0	1	0	1
				PRRC2B	chr9	0	1	0	1	0	1
				ACTR3B	chr7	0	1	0	1	0	1
				BBOX1	chr11	1	0	0	1	0	1
				FIBIN	chr11	1	0	0	1	0	1
				AZU1	chr19	0	1	1	0	0	1
				POLRMT	chr19	0	2	1	0	1	2
				PRTN3	chr19	0	1	1	0	0	1
				HCN2	chr19	0	3	1	1	1	3
				R3HDM4	chr19	0	1	1	0	0	1
				FSTL3	chr19	0	1	1	0	0	1
				MED16	chr19	0	1	1	0	0	1
				LPPR3	chr19	0	1	1	0	0	1
				RNF126	chr19	0	2	1	0	1	2
				CFD	chr19	0	1	1	0	0	1
				PRSS57	chr19	0	1	1	0	0	1
				FGF22	chr19	0	2	1	0	1	2
				ELANE	chr19	0	1	1	0	0	1
				KISS1R	chr19	0	1	1	0	0	1
				PRR16	chr5	1	0	1	0	0	1
				GLCCI1	chr7	0	1	0	1	0	1
				RPA3-AS1	chr7	0	1	0	1	0	1
				NXPH1	chr7	0	2	0	2	0	2
				ICA1	chr7	0	1	0	1	0	1
				COBLL1	chr2	1	1	0	2	0	2
				LRRC27	chr10	0	1	0	1	0	1
				PWWP2B	chr10	0	1	0	1	0	1
				DPYSL4	chr10	0	1	0	1	0	1
				C10orf91	chr10	0	1	0	1	0	1
				INPP5A	chr10	0	2	0	2	0	2
				JAKMIP3	chr10	0	1	0	1	0	1
				BNIP3	chr10	0	1	0	1	0	1
				STK32C	chr10	0	1	0	1	0	1
				ITGA8	chr10	1	2	1	2	0	3
				FAM188A	chr10	1	1	1	1	0	2
				OR51L1	chr11	1	0	0	1	0	1
				MMP26	chr11	1	0	0	1	0	1
				MRPL28	chr16	0	1	0	1	0	1
				AXIN1	chr16	0	1	0	1	0	1
				TMEM8A	chr16	0	1	0	1	0	1
				DECR2	chr16	0	1	0	1	0	1
				KIAA2026	chr9	0	1	0	1	0	1
				RANBP6	chr9	0	1	0	1	0	1
				STRADA	chr17	0	1	0	1	0	1
				TEX2	chr17	0	1	0	1	0	1
				ICAM2	chr17	0	1	0	1	0	1
				SCN4A	chr17	0	1	0	1	0	1
				ACE	chr17	0	1	0	1	0	1
				MAP3K3	chr17	0	1	0	1	0	1
				ERN1	chr17	0	1	0	1	0	1
				LIMD2	chr17	0	1	0	1	0	1
				CCDC47	chr17	0	1	0	1	0	1
				DCAF7	chr17	0	1	0	1	0	1
				TACO1	chr17	0	1	0	1	0	1
				PSMC5	chr17	0	1	0	1	0	1
				KCNH6	chr17	0	1	0	1	0	1
				SMARCD2	chr17	0	1	0	1	0	1
				CD79B	chr17	0	1	0	1	0	1
				C17orf72	chr17	0	1	0	1	0	1
				GH2	chr17	0	1	0	1	0	1
				DDX42	chr17	0	1	0	1	0	1
				CSH1	chr17	0	1	0	1	0	1
				GH1	chr17	0	1	0	1	0	1
				CSHL1	chr17	0	1	0	1	0	1
				TVP23C	chr17	2	1	0	3	0	3
				TVP23C-CDRT4	chr17	2	1	0	3	0	3
				PMP22	chr17	2	1	0	3	0	3
				CDRT4	chr17	2	1	0	3	0	3
				CDRT15	chr17	2	1	0	3	0	3
				HS3ST3B1	chr17	2	1	0	3	0	3
				TEKT3	chr17	2	1	0	3	0	3
				COX10	chr17	2	1	0	3	0	3
				RP11-385D13.1	chr17	0	1	0	1	0	1
				ELMO1	chr7	0	1	0	1	0	1
				CYB5R4	chr6	0	1	0	1	0	1
				KIAA1009	chr6	0	1	0	1	0	1
				RIPPLY2	chr6	0	1	0	1	0	1
				SNAP91	chr6	0	1	0	1	0	1
				MRAP2	chr6	0	1	0	1	0	1
				DOPEY2	chr21	0	6	0	6	0	6
				CBR3	chr21	0	6	0	6	0	6
				GBE1	chr3	0	3	0	3	0	3
				AP000322.54	chr21	0	4	0	3	1	4
				SMIM11	chr21	0	4	0	3	1	4
				KCNE2	chr21	0	4	0	3	1	4
				RCAN1	chr21	0	4	0	3	1	4
				KCNE1	chr21	0	4	0	3	1	4
				AP000322.53	chr21	0	4	0	3	1	4
				NPHP4	chr1	0	1	0	1	0	1
				SLC37A1	chr21	0	1	0	1	0	1
				OR5P2	chr11	2	0	0	2	0	2
				CYB5R2	chr11	1	0	0	1	0	1
				ZNRF4	chr19	0	1	0	1	0	1
				LONP1	chr19	0	1	0	1	0	1
				SAFB2	chr19	0	1	0	1	0	1
				C19orf70	chr19	0	1	0	1	0	1
				RPL36	chr19	0	1	0	1	0	1
				HSD11B1L	chr19	0	1	0	1	0	1
				SAFB	chr19	0	1	0	1	0	1
			NRXN1	NRXN1	chr2	2	0	0	2	0	2
				MLIP	chr6	1	0	0	1	0	1
				TMTC1	chr12	1	0	0	1	0	1
				OVCH1-AS1	chr12	1	0	0	1	0	1
				TINAG	chr6	2	0	0	1	1	2
				OVCH1	chr12	1	0	0	1	0	1
				ARHGEF10	chr8	0	1	0	1	0	1
				KBTBD11	chr8	0	1	0	1	0	1
				CAND2	chr3	1	3	0	4	0	4
				MYOM2	chr8	0	1	0	1	0	1
				IQSEC1	chr3	0	2	0	2	0	2
				PRKCE	chr2	0	2	0	2	0	2
				SRBD1	chr2	0	2	0	2	0	2
				C2CD4B	chr15	1	0	0	1	0	1
				PLD5	chr1	0	1	0	1	0	1
				CHD6	chr20	0	1	0	1	0	1
				CNTNAP4	chr16	0	1	0	1	0	1
				C11orf44	chr11	1	0	0	1	0	1
				MYO10	chr5	0	1	0	1	0	1
				ZSCAN18	chr19	0	1	0	1	0	1
				ZNF329	chr19	0	1	0	1	0	1
				ATP9A	chr20	0	2	0	2	0	2
				NFATC2	chr20	0	2	0	2	0	2
				C3orf83	chr3	0	1	0	1	0	1
				MKRN2	chr3	0	1	0	1	0	1
				TMEM40	chr3	1	4	0	5	0	5
				TSEN2	chr3	0	1	0	1	0	1
				RAF1	chr3	0	4	0	4	0	4
				NBAS	chr2	1	0	0	1	0	1
				IGLL5	chr22	3	1	2	2	0	4
				PRAME	chr22	2	1	2	1	0	3
				ZNF280A	chr22	2	1	2	1	0	3
				ZNF280B	chr22	2	1	2	1	0	3
				LL22NC03-63E9.3	chr22	2	1	2	1	0	3
				GGTLC2	chr22	2	1	2	1	0	3
				AMIGO2	chr12	0	3	0	3	0	3
				PCED1B	chr12	0	3	0	3	0	3
				MACC1	chr7	0	1	0	1	0	1
				BMP6	chr6	1	0	0	1	0	1
				PCP4	chr21	0	1	0	1	0	1
			DSCAM	DSCAM	chr21	0	1	0	1	0	1
				PLSCR2	chr3	0	1	0	1	0	1
				SPINK4	chr9	0	1	0	1	0	1
				B4GALT1	chr9	0	1	0	1	0	1
				BAG1	chr9	0	1	0	1	0	1
				UGT2B4	chr4	0	1	0	1	0	1
				RAB37	chr17	0	4	0	4	0	4
				DNAI2	chr17	0	4	0	4	0	4
				KIF19	chr17	0	4	0	4	0	4
				CD300LD	chr17	0	4	0	4	0	4
				BTBD17	chr17	0	4	0	4	0	4
				CD300LB	chr17	0	4	0	4	0	4
				C17orf77	chr17	0	4	0	4	0	4
				CD300A	chr17	0	4	0	4	0	4
				GPR142	chr17	0	4	0	4	0	4
				TTYH2	chr17	0	4	0	4	0	4
				RPL38	chr17	0	4	0	4	0	4
				CD300E	chr17	0	4	0	4	0	4
				GPRC5C	chr17	0	4	0	4	0	4
				CD300C	chr17	0	4	0	4	0	4
				PLN	chr6	0	2	0	2	0	2
				CEP85L	chr6	0	2	0	2	0	2
				LRRTM3	chr10	0	3	0	3	0	3
				XYLT1	chr16	1	1	0	2	0	2
				SLC39A12	chr10	1	1	1	1	0	2
				TMEM186	chr16	0	2	0	2	0	2
				ABAT	chr16	0	4	0	4	0	4
				CARHSP1	chr16	0	2	0	2	0	2
				PMM2	chr16	0	3	0	3	0	3
				FREM3	chr4	0	1	0	1	0	1
				METTL22	chr16	0	1	0	1	0	1
				ANKS1B	chr12	1	0	0	1	0	1
				PCDH15	chr10	3	1	0	4	0	4
				BRF1	chr14	0	1	1	0	0	1
				TNFAIP2	chr14	0	1	1	0	0	1
				PLD4	chr14	0	1	1	0	0	1
				CDCA4	chr14	0	1	1	0	0	1
				BTBD6	chr14	0	1	1	0	0	1
				GPR132	chr14	0	1	1	0	0	1
				EXOC3L4	chr14	0	1	1	0	0	1
				CDC42BPB	chr14	0	1	1	0	0	1
				AVEN	chr15	0	2	0	2	0	2
				CEP170B	chr14	0	1	1	0	0	1
				CHRM5	chr15	0	2	0	2	0	2
				C14orf79	chr14	0	1	1	0	0	1
				AHNAK2	chr14	0	1	1	0	0	1
				ZPLD1	chr3	1	0	0	1	0	1
				NUDT14	chr14	0	1	1	0	0	1
				SETMAR	chr3	2	0	0	2	0	2
				SUMF1	chr3	1	0	0	1	0	1
				GPCPD1	chr20	0	3	0	3	0	3
				SI	chr3	0	2	0	2	0	2
				PARD3B	chr2	2	0	0	2	0	2
				C8orf22	chr8	1	0	0	1	0	1
				CD300LF	chr17	0	2	0	2	0	2
				PKHD1	chr6	0	3	0	3	0	3
				ZNF438	chr10	1	0	0	0	1	1
				GCNT2	chr6	5	0	0	5	0	5
				THSD4	chr15	1	0	0	1	0	1
				CTNND2	chr5	0	1	0	1	0	1
				CLTCL1	chr22	2	1	2	1	0	3
				DGCR2	chr22	2	1	2	1	0	3
				TSSK2	chr22	2	1	2	1	0	3
				SLC25A1	chr22	2	1	2	1	0	3
				DGCR14	chr22	2	1	2	1	0	3
				GSC2	chr22	2	1	2	1	0	3
				RB1CC1	chr8	0	1	0	1	0	1
				PNPLA3	chr22	0	1	0	1	0	1
				DTD2	chr14	1	0	0	1	0	1
				RP11-176H8.1	chr14	1	0	0	1	0	1
				NUBPL	chr14	1	1	0	2	0	2
				HEATR5A	chr14	1	0	0	1	0	1
				SAMM50	chr22	0	1	0	1	0	1
				AQP12A	chr2	0	9	0	7	2	9
				TBC1D22A	chr22	1	0	0	1	0	1
				FAM13A	chr4	1	0	0	1	0	1
				TIGD2	chr4	1	0	0	1	0	1
				PCDH10	chr4	0	1	0	1	0	1
			EHMT1	EHMT1	chr9	0	1	0	1	0	1
				CACNA1B	chr9	0	1	0	1	0	1
				COL16A1	chr1	0	1	0	1	0	1
				PEF1	chr1	0	1	0	1	0	1
				TMEM132D	chr12	0	1	0	1	0	1
				SPIDR	chr8	0	1	0	1	0	1
				LCE3C	chr1	4	0	0	1	3	4
				LCE3D	chr1	4	0	0	1	3	4
				LCE3E	chr1	4	0	0	1	3	4
				ATP2C2	chr16	2	0	1	1	0	2
				SLC30A10	chr1	0	1	0	1	0	1
				FPR2	chr19	0	4	0	4	0	4
				ZNF841	chr19	0	6	0	6	0	6
				ZNF613	chr19	0	6	0	6	0	6
				ZNF614	chr19	0	6	0	6	0	6
				ZNF615	chr19	0	6	0	6	0	6
				ZNF577	chr19	0	6	0	6	0	6
				ZNF649	chr19	0	6	0	6	0	6
				ZNF350	chr19	0	6	0	6	0	6
				ZNF616	chr19	0	4	0	4	0	4
				ZNF432	chr19	0	6	0	6	0	6
				FPR3	chr19	0	6	0	6	0	6
				FSD2	chr15	0	1	0	1	0	1
				WHAMM	chr15	0	1	0	1	0	1
				OSBPL10	chr3	1	0	0	1	0	1
				DISC1	chr1	0	3	0	3	0	3
				EPCAM	chr2	1	0	0	1	0	1
				MGAT1	chr5	0	3	0	3	0	3
				PHLDA3	chr1	1	0	0	1	0	1
				TNNI1	chr1	2	0	0	2	0	2
				CSRP1	chr1	1	0	0	1	0	1
				CCDC115	chr2	1	0	0	0	1	1
				SMPD4	chr2	1	0	0	0	1	1
				LDLR	chr19	0	2	0	2	0	2
				PTPN18	chr2	1	0	0	0	1	1
				MZT2B	chr2	1	0	0	0	1	1
				TUBA3E	chr2	1	0	0	0	1	1
				SPC24	chr19	0	2	0	2	0	2
				IMP4	chr2	1	0	0	0	1	1
				KANK2	chr19	0	2	0	2	0	2
				ARL15	chr5	0	2	0	1	1	2
				HSPB3	chr5	0	2	0	1	1	2
				RNF217	chr6	1	0	0	1	0	1
				ZNF621	chr3	1	0	0	1	0	1
				SLC26A11	chr17	0	1	0	1	0	1
				RNF213	chr17	0	1	0	1	0	1
				KIN	chr10	0	1	0	1	0	1
				TAF3	chr10	0	1	0	1	0	1
				ATP5C1	chr10	0	1	0	1	0	1
				AGR3	chr7	0	2	0	2	0	2
				NTNG1	chr1	0	1	0	1	0	1
				INSL4	chr9	0	1	0	1	0	1
				INSL6	chr9	1	4	0	5	0	5
				JAK2	chr9	0	4	0	4	0	4
				IPP	chr1	0	1	0	1	0	1
				MAST2	chr1	0	3	0	3	0	3
				TCP10	chr6	0	1	0	1	0	1
				TTLL2	chr6	0	1	0	1	0	1
				UNC93A	chr6	0	1	0	1	0	1
				TPO	chr2	0	2	0	2	0	2
				ART5	chr11	0	1	0	1	0	1
				METRNL	chr17	0	1	0	1	0	1
				B3GNTL1	chr17	0	1	0	1	0	1
				NUP98	chr11	0	1	0	1	0	1
				CHRNA10	chr11	0	1	0	1	0	1
				ART1	chr11	0	1	0	1	0	1
				IGLL1	chr22	1	3	0	4	0	4
				C22orf43	chr22	1	3	0	4	0	4
				DNAJC24	chr11	2	0	0	2	0	2
				DCDC1	chr11	2	0	0	2	0	2
				GUCA1C	chr3	0	1	0	1	0	1
				TRAT1	chr3	0	1	0	1	0	1
				AKAP13	chr15	1	2	0	3	0	3
				ADNP2	chr18	0	1	0	1	0	1
				SIRT3	chr11	0	3	1	2	0	3
				ODF3	chr11	0	3	1	2	0	3
				PQLC1	chr18	0	1	0	1	0	1
				HSBP1L1	chr18	0	1	0	1	0	1
				PSMD13	chr11	0	3	1	2	0	3
				TXNL4A	chr18	0	1	0	1	0	1
				RBFA	chr18	0	1	0	1	0	1
				RIC8A	chr11	0	3	1	2	0	3
				BET1L	chr11	0	3	1	2	0	3
				SCGB1C1	chr11	0	3	1	2	0	3
				NPHP1	chr2	1	8	0	8	1	9
				MALL	chr2	1	7	0	8	0	8
				POLE	chr12	0	1	0	1	0	1
				FBRSL1	chr12	0	1	0	1	0	1
				PGAM5	chr12	0	1	0	1	0	1
				PXMP2	chr12	0	1	0	1	0	1
				ANKLE2	chr12	0	1	0	1	0	1
				P2RX2	chr12	0	1	0	1	0	1
				RAB38	chr11	0	1	0	1	0	1
				GLRA1	chr5	0	2	0	2	0	2
				PSG9	chr19	2	0	0	0	2	2
				NF2	chr22	0	1	0	1	0	1
				CABP7	chr22	0	1	0	1	0	1
				ZMAT5	chr22	0	1	0	1	0	1
				GALNT13	chr2	1	0	0	1	0	1
				PPP2R5E	chr14	0	3	0	3	0	3
				DEPDC7	chr11	0	1	0	1	0	1
				QSER1	chr11	0	1	0	1	0	1
				TCP11L1	chr11	0	1	0	1	0	1
				BMP3	chr4	0	1	0	1	0	1
				C4orf22	chr4	0	1	0	1	0	1
				FGF5	chr4	0	1	0	1	0	1
				MYO3A	chr10	0	1	0	1	0	1
				APBB1IP	chr10	0	2	0	2	0	2
				EIF3H	chr8	0	1	0	1	0	1
				RAD21	chr8	0	1	0	1	0	1
				GAD2	chr10	0	1	0	1	0	1
				UTP23	chr8	0	1	0	1	0	1
				DMXL1	chr5	0	2	0	2	0	2
				FER1L6	chr8	1	0	0	1	0	1
				SLC7A4	chr22	2	1	2	1	0	3
				P2RX6	chr22	2	1	2	1	0	3
				BUB1	chr2	0	1	0	1	0	1
				ACOXL	chr2	0	1	0	1	0	1
				ZC3H8	chr2	0	1	0	1	0	1
				TMEM87B	chr2	0	1	0	1	0	1
				ZC3H6	chr2	0	1	0	1	0	1
				ANAPC1	chr2	0	1	0	1	0	1
				MERTK	chr2	3	1	0	4	0	4
				FBLN7	chr2	0	1	0	1	0	1
				BCL2L11	chr2	0	1	0	1	0	1
				H3F3C	chr12	0	1	0	1	0	1
				SLC15A5	chr12	1	0	0	1	0	1
				MGST1	chr12	1	0	0	1	0	1
				CERS3	chr15	1	0	0	1	0	1
				SP140L	chr2	0	2	0	2	0	2
				SP140	chr2	0	2	0	2	0	2
				RP11-763F8.1	chr4	0	2	0	2	0	2
				ZNF732	chr4	0	1	0	1	0	1
				FANCF	chr11	1	0	0	1	0	1
				GAS2	chr11	1	0	0	1	0	1
				SLC17A6	chr11	1	0	0	1	0	1
				SVIP	chr11	1	0	0	1	0	1
				ANO5	chr11	1	0	0	1	0	1
				CCDC179	chr11	1	0	0	1	0	1
				PAPOLG	chr2	0	1	0	1	0	1
				ECHS1	chr10	0	1	0	1	0	1
				PRAP1	chr10	0	1	0	1	0	1
				MTG1	chr10	0	1	0	1	0	1
				CALY	chr10	0	1	0	1	0	1
				ADAM8	chr10	0	1	0	1	0	1
				FUOM	chr10	0	1	0	1	0	1
				TUBGCP2	chr10	0	1	0	1	0	1
				PAOX	chr10	0	1	0	1	0	1
				ZNF511	chr10	0	1	0	1	0	1
				VENTX	chr10	0	1	0	1	0	1
				RP11-108K14.8	chr10	0	1	0	1	0	1
				GRM7	chr3	1	0	0	1	0	1
				CPZ	chr4	0	1	0	1	0	1
				NLK	chr17	0	1	0	1	0	1
				PSMD7	chr16	1	0	0	1	0	1
				HPCAL1	chr2	0	1	0	1	0	1
				C2orf48	chr2	0	1	0	1	0	1
				KLF11	chr2	0	2	0	2	0	2
				RRM2	chr2	0	2	0	2	0	2
				CYS1	chr2	0	2	0	2	0	2
				GLDC	chr9	0	2	0	2	0	2
				TUBB8	chr10	0	1	0	1	0	1
				GLS2	chr12	0	1	0	1	0	1
				MIP	chr12	0	1	0	1	0	1
				RBMS2	chr12	0	1	0	1	0	1
				COQ10A	chr12	0	1	0	1	0	1
				CS	chr12	0	1	0	1	0	1
				STAT2	chr12	0	1	0	1	0	1
				APOF	chr12	0	1	0	1	0	1
				CNPY2	chr12	0	1	0	1	0	1
				PAN2	chr12	0	1	0	1	0	1
				PSMB1	chr6	0	2	0	2	0	2
				MAP9	chr4	1	0	0	1	0	1
				BTBD10	chr11	0	1	0	1	0	1
				PTH	chr11	0	1	0	1	0	1
				TOMM7	chr7	1	0	0	1	0	1
				CAB39L	chr13	0	2	0	2	0	2
				CDADC1	chr13	0	1	0	1	0	1
				AP4E1	chr15	0	1	0	1	0	1
				GLDN	chr15	0	1	0	1	0	1
				CYP19A1	chr15	0	1	0	1	0	1
				USP50	chr15	0	1	0	1	0	1
				USP8	chr15	0	1	0	1	0	1
				CLEC3A	chr16	2	1	0	3	0	3
				SPPL2A	chr15	0	1	0	1	0	1
				TNFAIP8L3	chr15	0	1	0	1	0	1
				TRPM7	chr15	0	1	0	1	0	1
				ZNF133	chr20	0	2	0	2	0	2
				DZANK1	chr20	0	2	0	2	0	2
				RBBP9	chr20	0	2	0	2	0	2
				CSRP2BP	chr20	0	2	0	2	0	2
				MC4R	chr18	0	1	1	0	0	1
				POLR3F	chr20	0	2	0	2	0	2
				SEC23B	chr20	0	2	0	2	0	2
				PMAIP1	chr18	0	1	1	0	0	1
				AKNA	chr9	0	1	0	1	0	1
				COL27A1	chr9	0	1	0	1	0	1
				ORM2	chr9	0	1	0	1	0	1
				ORM1	chr9	0	1	0	1	0	1
			KMT2C	KMT2C	chr7	0	1	0	1	0	1
				STEAP3	chr2	0	1	0	1	0	1
				MARCO	chr2	0	1	0	1	0	1
				C1QL2	chr2	0	1	0	1	0	1
				EN1	chr2	0	1	0	1	0	1
				AQP12B	chr2	0	8	0	7	1	8
				ST6GAL2	chr2	0	2	0	2	0	2
				OR4F15	chr15	0	1	0	0	1	1
				RGPD4	chr2	0	1	0	1	0	1
				RGPD3	chr2	0	2	0	2	0	2
				SNRNP200	chr2	2	1	1	2	0	3
				KANSL3	chr2	2	1	1	2	0	3
				FAM178B	chr2	2	1	1	2	0	3
				ANKRD39	chr2	2	1	1	2	0	3
				SEMA4C	chr2	2	1	1	2	0	3
				CNNM4	chr2	2	1	1	2	0	3
				TMEFF2	chr2	1	0	0	1	0	1
				ARID5A	chr2	2	1	1	2	0	3
				SDPR	chr2	1	0	0	1	0	1
				ANKRD23	chr2	2	1	1	2	0	3
				CIAO1	chr2	2	1	1	2	0	3
				ASTL	chr2	2	1	1	2	0	3
				LMAN2L	chr2	2	1	1	2	0	3
				DUSP2	chr2	2	1	1	2	0	3
				NCAPH	chr2	2	1	1	2	0	3
				STARD7	chr2	2	1	1	2	0	3
				CNNM3	chr2	2	1	1	2	0	3
				TMEM127	chr2	2	1	1	2	0	3
				ITPRIPL1	chr2	2	1	1	2	0	3
				ADRA2B	chr2	2	1	1	2	0	3
				SEMG2	chr20	0	1	0	1	0	1
				MATN4	chr20	0	1	0	1	0	1
				SLPI	chr20	0	1	0	1	0	1
				RBPJL	chr20	0	1	0	1	0	1
				SEMG1	chr20	0	1	0	1	0	1
				C17orf102	chr17	0	3	0	3	0	3
				TMEM132E	chr17	0	3	0	3	0	3
				BCL9	chr1	1	2	0	3	0	3
				CCL11	chr17	0	3	0	3	0	3
				CCL1	chr17	0	3	0	3	0	3
				NBPF24	chr1	1	2	0	3	0	3
				ASIC2	chr17	0	3	0	3	0	3
				CHD1L	chr1	1	2	0	3	0	3
				CCL8	chr17	0	3	0	3	0	3
				CCL2	chr17	0	3	0	3	0	3
				GPR89B	chr1	1	2	0	3	0	3
				FMO5	chr1	1	2	0	3	0	3
				CCL13	chr17	0	3	0	3	0	3
				CCL7	chr17	0	3	0	3	0	3
				NBPF12	chr1	0	2	0	2	0	2
				ACP6	chr1	1	2	0	3	0	3
				DYNLRB2	chr16	0	1	0	1	0	1
				CDYL2	chr16	0	1	0	1	0	1
				AGMO	chr7	1	1	0	2	0	2
				CGA	chr6	0	1	0	1	0	1
				LL22NC03-75H12.2	chr22	0	1	0	1	0	1
				HTR1E	chr6	0	1	0	1	0	1
				OVCA2	chr17	0	1	0	1	0	1
				HIC1	chr17	0	1	0	1	0	1
				DPH1	chr17	0	1	0	1	0	1
				SMG6	chr17	0	1	0	1	0	1
				FAM216B	chr13	0	1	0	1	0	1
				YPEL5	chr2	0	1	0	1	0	1
				DNAJC15	chr13	0	2	0	2	0	2
				ENOX1	chr13	0	1	0	1	0	1
				EPSTI1	chr13	0	2	0	2	0	2
				ALK	chr2	0	1	0	1	0	1
				SLC37A3	chr7	0	1	0	1	0	1
				RAB19	chr7	0	1	0	1	0	1
				IGSF11	chr3	0	9	0	9	0	9
				CEP72	chr5	0	2	0	2	0	2
				TPPP	chr5	0	1	0	1	0	1
				CTD-2228K2.5	chr5	0	2	0	2	0	2
				C5orf55	chr5	0	1	0	1	0	1
				EXOC3	chr5	0	2	0	2	0	2
				AHRR	chr5	0	1	0	1	0	1
				DLL4	chr15	0	1	0	1	0	1
				INO80	chr15	0	1	0	1	0	1
				CHAC1	chr15	0	1	0	1	0	1
				VPS18	chr15	0	1	0	1	0	1
				KLHL1	chr13	0	1	0	1	0	1
				MCTP2	chr15	1	1	0	2	0	2
				ZNF254	chr19	0	2	0	2	0	2
				SLIRP	chr14	0	1	0	1	0	1
				FBXO25	chr8	0	1	0	1	0	1
				ZNF596	chr8	0	1	0	1	0	1
				ALKBH1	chr14	0	1	0	1	0	1
				OR4C6	chr11	4	0	0	3	1	4
				OR5D13	chr11	4	0	0	3	1	4
				OR4P4	chr11	1	0	0	0	1	1
				OR4C11	chr11	1	0	0	0	1	1
				SLC17A8	chr12	0	1	0	1	0	1
				OR5D18	chr11	4	0	0	3	1	4
				OR4S2	chr11	1	0	0	0	1	1
				NR1H4	chr12	0	1	0	1	0	1
				SCYL2	chr12	0	1	0	1	0	1
				OR4C16	chr11	1	0	0	0	1	1
				OR5D14	chr11	4	0	0	3	1	4
				OR5L1	chr11	4	0	0	3	1	4
				OR4C15	chr11	1	0	0	0	1	1
				KCNC2	chr12	0	1	0	1	0	1
				GLIPR1L1	chr12	0	1	0	1	0	1
				KRR1	chr12	0	1	0	1	0	1
				GLIPR1	chr12	0	1	0	1	0	1
				CAPS2	chr12	0	1	0	1	0	1
				GLIPR1L2	chr12	0	1	0	1	0	1
				C10orf85	chr10	0	1	0	1	0	1
				MCPH1	chr8	0	2	0	2	0	2
				ASB4	chr7	0	1	0	1	0	1
				PDK4	chr7	0	1	0	1	0	1
				APOD	chr3	0	1	0	1	0	1
				PPP1R2	chr3	0	1	0	1	0	1
				ACAP2	chr3	0	1	0	1	0	1
				PRSS35	chr6	1	0	0	1	0	1
				AGBL4	chr1	1	0	0	1	0	1
				TSPAN11	chr12	0	1	0	1	0	1
				TRAPPC8	chr18	0	1	0	1	0	1
				PVALB	chr22	1	0	0	1	0	1
				UBL3	chr13	0	1	0	1	0	1
				RSPO4	chr20	0	1	0	1	0	1
				GCFC2	chr2	0	2	0	2	0	2
				MRPL19	chr2	0	2	0	2	0	2
				OR5L2	chr11	3	0	0	3	0	3
				FRAS1	chr4	0	1	0	1	0	1
				DOC2B	chr17	0	3	0	3	0	3
				TTYH3	chr7	0	1	0	1	0	1
				BRAT1	chr7	0	1	0	1	0	1
				IQCE	chr7	0	1	0	1	0	1
				LFNG	chr7	0	1	0	1	0	1
				PRSS58	chr7	0	1	0	1	0	1
				MTRNR2L6	chr7	0	1	0	1	0	1
				PRSS1	chr7	0	1	0	1	0	1
				TYRP1	chr9	1	0	0	1	0	1
				NELL1	chr11	1	0	0	1	0	1
				LURAP1L	chr9	1	0	0	1	0	1
				WDR89	chr14	0	1	0	1	0	1
				ARSB	chr5	0	1	0	1	0	1
				ZNF726	chr19	0	1	0	1	0	1
				NMBR	chr6	1	0	0	1	0	1
				SYT10	chr12	0	4	0	4	0	4
				ODF1	chr8	0	1	0	1	0	1
				KB-1980E6.3	chr8	0	1	0	1	0	1
				CCDC54	chr3	0	1	0	1	0	1
				FNTA	chr8	0	4	0	4	0	4
				HGSNAT	chr8	0	4	0	4	0	4
				POMK	chr8	0	4	0	4	0	4
				MAVS	chr20	0	1	0	1	0	1
				PANK2	chr20	0	1	0	1	0	1
				ROBO1	chr3	0	1	0	1	0	1
				LMBRD1	chr6	0	1	0	1	0	1
				ABCA8	chr17	1	1	0	2	0	2
				FSTL5	chr4	2	0	0	1	1	2
				RIMBP2	chr12	0	1	0	1	0	1
				BCHE	chr3	0	1	0	1	0	1
				KIAA1109	chr4	0	1	0	1	0	1
				RDM1	chr17	0	1	0	1	0	1
				CCL4	chr17	0	1	0	1	0	1
				CCL16	chr17	0	1	0	1	0	1
				CCL3	chr17	0	1	0	1	0	1
				CCL5	chr17	0	1	0	1	0	1
				LYZL6	chr17	0	1	0	1	0	1
				CCL18	chr17	0	1	0	1	0	1
				CCL14	chr17	0	1	0	1	0	1
				TAF15	chr17	0	1	0	1	0	1
				CTB-186H2.3	chr17	0	1	0	1	0	1
				C17orf66	chr17	0	1	0	1	0	1
				CCL15	chr17	0	1	0	1	0	1
				CCL23	chr17	0	1	0	1	0	1
				GRB14	chr2	1	0	0	1	0	1
				PEX11B	chr1	1	1	0	2	0	2
				ANKRD34A	chr1	1	1	0	2	0	2
				LIX1L	chr1	1	1	0	2	0	2
				RBM8A	chr1	1	1	0	2	0	2
				PIAS3	chr1	1	1	0	2	0	2
				POLR3C	chr1	1	1	0	2	0	2
				ANKRD35	chr1	1	1	0	2	0	2
				NUDT17	chr1	1	1	0	2	0	2
				ITGA10	chr1	1	1	0	2	0	2
				POLR3GL	chr1	1	1	0	2	0	2
				HFE2	chr1	1	1	0	2	0	2
				TXNIP	chr1	1	1	0	2	0	2
				TPD52L1	chr6	0	1	0	1	0	1
				CD5L	chr1	1	0	0	1	0	1
				RREB1	chr6	0	1	1	0	0	1
				FAM228A	chr2	0	1	0	1	0	1
				TP53I3	chr2	0	1	0	1	0	1
				SF3B14	chr2	0	1	0	1	0	1
				SSR1	chr6	0	1	1	0	0	1
				CAGE1	chr6	0	1	1	0	0	1
				FKBP1B	chr2	0	1	0	1	0	1
				PFN4	chr2	0	1	0	1	0	1
				FAM228B	chr2	0	1	0	1	0	1
				MFSD2B	chr2	0	1	0	1	0	1
				UBXN2A	chr2	0	1	0	1	0	1
				C2orf44	chr2	0	1	0	1	0	1
				COL28A1	chr7	2	0	0	2	0	2
				CTBP1	chr4	0	1	0	1	0	1
				MAEA	chr4	0	1	0	1	0	1
				CBWD1	chr9	0	4	0	3	1	4
			CACNA2D3	CACNA2D3	chr3	1	0	0	1	0	1
				CTC-241N9.1	chr5	0	1	0	1	0	1
				RPL32	chr3	0	1	0	1	0	1
				ARHGAP22	chr10	0	1	0	1	0	1
				ERCC6	chr10	0	1	0	1	0	1
				FRMPD2	chr10	0	1	0	1	0	1
				C10orf71	chr10	0	1	0	1	0	1
				C10orf128	chr10	0	1	0	1	0	1
				GDF2	chr10	0	1	0	1	0	1
				VSTM4	chr10	0	1	0	1	0	1
				MSMB	chr10	0	1	0	1	0	1
				TIMM23	chr10	0	1	0	1	0	1
				FAM21D	chr10	0	1	0	1	0	1
				TIMM23B	chr10	0	1	0	1	0	1
				WDFY4	chr10	0	1	0	1	0	1
				PGBD3	chr10	0	1	0	1	0	1
				AGAP6	chr10	0	1	0	1	0	1
				OGDHL	chr10	0	1	0	1	0	1
				ZNF488	chr10	0	1	0	1	0	1
				GDF10	chr10	0	1	0	1	0	1
				AGAP7	chr10	0	1	0	1	0	1
				RBP3	chr10	0	1	0	1	0	1
				CHAT	chr10	0	1	0	1	0	1
				PTPN20B	chr10	0	1	0	1	0	1
				DRGX	chr10	0	1	0	1	0	1
				FAM170B	chr10	0	1	0	1	0	1
				SLC18A3	chr10	0	1	0	1	0	1
				C10orf53	chr10	0	1	0	1	0	1
				ERCC6-PGBD3	chr10	0	1	0	1	0	1
				FAM21A	chr10	0	1	0	1	0	1
				NCOA4	chr10	0	1	0	1	0	1
				AGAP8	chr10	0	1	0	1	0	1
				LRRC18	chr10	0	1	0	1	0	1
				RARRES3	chr11	0	1	0	1	0	1
				PLA2G16	chr11	0	1	0	1	0	1
				HRASLS5	chr11	0	1	0	1	0	1
				HRASLS2	chr11	0	1	0	1	0	1
				LGALS12	chr11	0	1	0	1	0	1
				PIEZO1	chr16	0	2	0	2	0	2
				CTU2	chr16	0	1	0	1	0	1
				RNF166	chr16	0	1	0	1	0	1
				SEMA5A	chr5	1	0	0	1	0	1
				MMP25	chr16	0	1	0	1	0	1
				PAQR4	chr16	0	1	0	1	0	1
				CLDN9	chr16	0	1	0	1	0	1
				KREMEN2	chr16	0	1	0	1	0	1
				CCDC64B	chr16	0	1	0	1	0	1
				CLDN6	chr16	0	1	0	1	0	1
				FLYWCH1	chr16	0	1	0	1	0	1
				HCFC1R1	chr16	0	1	0	1	0	1
				TNFRSF12A	chr16	0	1	0	1	0	1
				THOC6	chr16	0	1	0	1	0	1
				PKMYT1	chr16	0	1	0	1	0	1
				EXOC4	chr7	1	0	0	1	0	1
				BSG	chr19	0	2	0	1	1	2
				PARP14	chr3	0	1	0	1	0	1
				SEMA5B	chr3	0	1	0	1	0	1
				DIRC2	chr3	0	1	0	1	0	1
				HSPBAP1	chr3	0	1	0	1	0	1
				CYLC2	chr9	1	0	0	1	0	1
				PDCD2	chr6	0	1	0	1	0	1
				TBP	chr6	0	1	0	1	0	1
				CDC34	chr19	0	1	0	1	0	1
				TPGS1	chr19	0	1	0	1	0	1
				GZMM	chr19	0	1	0	1	0	1
				MADCAM1	chr19	0	1	0	1	0	1
				PIK3C2G	chr12	1	0	0	1	0	1
				CLCA4	chr1	0	1	0	1	0	1
				CADM2	chr3	0	1	0	1	0	1
				RHOU	chr1	0	1	0	1	0	1
				NMUR1	chr2	0	1	0	1	0	1
				IQSEC3	chr12	0	1	0	1	0	1
				C2orf57	chr2	0	1	0	1	0	1
				TVP23B	chr17	0	1	0	1	0	1
				AC097381.1	chr4	0	1	0	1	0	1
				AFAP1	chr4	0	1	0	1	0	1
				GRAP	chr17	0	2	0	2	0	2
				PAGR1	chr16	0	2	0	2	0	2
				QPRT	chr16	0	1	0	1	0	1
				MAZ	chr16	0	1	0	1	0	1
				PRRT2	chr16	0	1	0	1	0	1
				KIF22	chr16	0	1	0	1	0	1
				SPN	chr16	0	1	0	1	0	1
				SEZ6L2	chr16	0	1	0	1	0	1
				HIRIP3	chr16	0	1	0	1	0	1
				C16orf54	chr16	0	1	0	1	0	1
				ZG16	chr16	0	1	0	1	0	1
				C16orf92	chr16	0	1	0	1	0	1
				HEMK1	chr3	0	1	0	1	0	1
				CISH	chr3	0	1	0	1	0	1
				ATG10	chr5	1	0	0	1	0	1
				C3orf18	chr3	0	1	0	1	0	1
				C2orf80	chr2	0	2	0	2	0	2
				KIAA0391	chr14	0	2	0	2	0	2
				PPP2R3C	chr14	0	2	0	2	0	2
				CRYGA	chr2	0	2	0	2	0	2
				CRYGB	chr2	0	2	0	2	0	2
				FAM177A1	chr14	0	2	0	2	0	2
				EXOSC2	chr9	0	1	0	1	0	1
				PRDM12	chr9	0	1	0	1	0	1
				ABL1	chr9	0	1	0	1	0	1
				FUBP3	chr9	0	1	0	1	0	1
				VAT1L	chr16	1	1	0	2	0	2
				CNTNAP2	chr7	0	3	0	3	0	3
				RP11-321F6.1	chr15	0	1	0	1	0	1
				SRP54	chr14	0	1	0	1	0	1
				ZFP42	chr4	1	2	1	2	0	3
				OTOG	chr11	0	1	0	1	0	1
				MYOD1	chr11	0	1	0	1	0	1
				USH1C	chr11	0	1	0	1	0	1
				ZNF320	chr19	0	1	0	1	0	1
				CHST6	chr16	0	1	0	1	0	1
				TMEM231	chr16	0	1	0	1	0	1
				TERF2IP	chr16	0	1	0	1	0	1
				BCAR1	chr16	0	1	0	1	0	1
				CFDP1	chr16	0	1	0	1	0	1
				TMEM170A	chr16	0	1	0	1	0	1
				CHST5	chr16	0	1	0	1	0	1
				GABARAPL2	chr16	0	1	0	1	0	1
				ADAT1	chr16	0	1	0	1	0	1
				KARS	chr16	0	1	0	1	0	1
				NRCAM	chr7	0	1	0	1	0	1
				MAN1A1	chr6	1	0	0	1	0	1
				FUT9	chr6	0	1	0	0	1	1
				B4GALT4	chr3	0	1	0	1	0	1
				UPK1B	chr3	0	1	0	1	0	1
				C3orf30	chr3	0	1	0	1	0	1
				SREK1	chr5	0	1	0	1	0	1
				CYHR1	chr8	0	1	0	0	1	1
				KIFC2	chr8	0	1	0	0	1	1
				FOXH1	chr8	0	1	0	0	1	1
				MFSD3	chr8	0	1	0	0	1	1
				GPT	chr8	0	1	0	0	1	1
				PPP1R16A	chr8	0	1	0	0	1	1
				TONSL	chr8	0	1	0	0	1	1
				CHL1	chr3	0	2	0	2	0	2
				NDNL2	chr15	1	0	0	1	0	1
				APBA2	chr15	1	0	0	1	0	1
				TJP1	chr15	1	0	0	1	0	1
				FAM189A1	chr15	1	0	0	1	0	1
				MAP3K1	chr5	0	1	0	1	0	1
				PAX7	chr1	0	1	0	1	0	1
				SKA1	chr18	0	1	0	1	0	1
				TUBB3	chr16	2	0	0	2	0	2
				MC1R	chr16	1	0	0	1	0	1
				SPIRE2	chr16	1	0	0	1	0	1
				FANCA	chr16	1	0	0	1	0	1
				TCF25	chr16	1	0	0	1	0	1
				PI4KA	chr22	2	1	2	1	0	3
				SERPIND1	chr22	2	1	2	1	0	3
				CA9	chr9	1	0	1	0	0	1
				CREB3	chr9	1	0	1	0	0	1
				LIMS2	chr2	0	1	0	1	0	1
				HS6ST1	chr2	0	1	0	1	0	1
				SIT1	chr9	1	0	1	0	0	1
				RGP1	chr9	1	0	1	0	0	1
				ARHGEF39	chr9	1	0	1	0	0	1
				TLN1	chr9	1	0	1	0	0	1
				SFT2D3	chr2	0	1	0	1	0	1
				UGGT1	chr2	0	1	0	1	0	1
				POLR2D	chr2	0	1	0	1	0	1
				TPM2	chr9	1	0	1	0	0	1
				SAP130	chr2	0	1	0	1	0	1
				AMMECR1L	chr2	0	1	0	1	0	1
				WDR33	chr2	0	1	0	1	0	1
				MSMP	chr9	1	0	1	0	0	1
				GBA2	chr9	1	0	1	0	0	1
				CCDC107	chr9	1	0	1	0	0	1
				CATSPERB	chr14	1	0	0	1	0	1
				SEMA6C	chr1	0	1	0	1	0	1
				SCNM1	chr1	0	1	0	1	0	1
				C1orf56	chr1	0	1	0	1	0	1
				TNFAIP8L2	chr1	0	1	0	1	0	1
				CERS2	chr1	0	1	0	1	0	1
				BNIPL	chr1	0	1	0	1	0	1
				TMOD4	chr1	0	1	0	1	0	1
				PRUNE	chr1	0	1	0	1	0	1
				CDC42SE1	chr1	0	1	0	1	0	1
				SETDB1	chr1	0	1	0	1	0	1
				GABPB2	chr1	0	1	0	1	0	1
				FAM63A	chr1	0	1	0	1	0	1
				LYSMD1	chr1	0	1	0	1	0	1
				ANXA9	chr1	0	1	0	1	0	1
				VPS72	chr1	0	1	0	1	0	1
				MLLT11	chr1	0	1	0	1	0	1
				PIP5K1A	chr1	0	1	0	1	0	1
				TMEM130	chr7	0	1	0	1	0	1
				TRRAP	chr7	0	1	0	1	0	1
				GALR1	chr18	0	1	0	1	0	1
				MBP	chr18	0	1	0	1	0	1
				RNPEPL1	chr2	0	1	0	1	0	1
				ANKMY1	chr2	0	1	0	1	0	1
				WDFY2	chr13	0	1	0	0	1	1
				DUSP28	chr2	0	1	0	1	0	1
				PRR5-ARHGAP8	chr22	1	0	0	1	0	1
				PRR5	chr22	1	0	0	1	0	1
				ARHGAP8	chr22	1	0	0	1	0	1
				PDS5B	chr13	0	1	0	1	0	1
				RFC3	chr13	0	1	0	1	0	1
				STARD13	chr13	0	1	0	1	0	1
				KL	chr13	0	1	0	1	0	1
				JMJD7-PLA2G4B	chr15	0	1	0	1	0	1
				CRADD	chr12	1	0	0	1	0	1
				SPTBN5	chr15	0	1	0	1	0	1
				JMJD7	chr15	0	1	0	1	0	1
				MAPKBP1	chr15	0	1	0	1	0	1
				PLA2G4B	chr15	0	1	0	1	0	1
				FAM69C	chr18	0	1	0	1	0	1
				FHIT	chr3	1	0	0	1	0	1
				FAM117B	chr2	0	1	0	1	0	1
				LARGE	chr22	0	1	0	1	0	1
				CACNA1S	chr1	1	0	0	1	0	1
				TMEM9	chr1	1	0	0	1	0	1
				KIF21B	chr1	1	0	0	1	0	1
				ASCL5	chr1	1	0	0	1	0	1
				PKP1	chr1	1	0	0	1	0	1
				GPR25	chr1	1	0	0	1	0	1
				LAD1	chr1	1	0	0	1	0	1
				TNNT2	chr1	1	0	0	1	0	1
				C1orf106	chr1	1	0	0	1	0	1
				CAMSAP2	chr1	1	0	0	1	0	1
				OR2AG1	chr11	1	0	0	1	0	1
				OR2AG2	chr11	1	0	0	1	0	1
				GPR89A	chr1	0	4	0	3	1	4
				ALPPL2	chr2	0	3	0	3	0	3
				ALPP	chr2	0	3	0	3	0	3
				SLC1A1	chr9	0	2	0	2	0	2
				GLI2	chr2	0	1	0	1	0	1
				CDC37L1	chr9	0	1	0	1	0	1
				SPATA6L	chr9	0	1	0	1	0	1
				PPAPDC2	chr9	0	1	0	1	0	1
				CYP2B6	chr19	2	0	0	2	0	2
				ST6GALNAC3	chr1	1	0	0	1	0	1
				CMBL	chr5	0	1	0	1	0	1
				CCT5	chr5	0	1	0	1	0	1
				FAM173B	chr5	0	1	0	1	0	1
				RAB1A	chr2	0	1	0	1	0	1
				ACTR2	chr2	0	1	0	1	0	1
				CEP68	chr2	0	1	0	1	0	1
				C20orf196	chr20	0	1	0	1	0	1
				SPRED2	chr2	0	1	0	1	0	1
				SLC1A4	chr2	0	1	0	1	0	1
				EQTN	chr9	0	1	0	1	0	1
			TEK	TEK	chr9	0	1	0	1	0	1
				FGGY	chr1	0	1	0	1	0	1
				AC102948.2	chr17	1	0	0	1	0	1
				C17orf112	chr17	1	0	0	1	0	1
				ALG10	chr12	0	3	0	3	0	3
				SLCO6A1	chr5	0	1	0	1	0	1
				RNF38	chr9	0	1	0	1	0	1
				LRP1B	chr2	3	1	0	4	0	4
				MELK	chr9	0	1	0	1	0	1
				ELTD1	chr1	1	0	0	1	0	1
				SMCO2	chr12	0	3	0	3	0	3
				PPFIBP1	chr12	0	3	0	3	0	3
				STK38L	chr12	0	3	0	3	0	3
				ST6GAL1	chr3	1	0	0	1	0	1
				TLDC1	chr16	1	0	1	0	0	1
				DDT	chr22	0	1	0	1	0	1
				GGT1	chr22	0	1	0	1	0	1
				ZNF70	chr22	0	1	0	1	0	1
				FAM211B	chr22	0	1	0	1	0	1
				C22orf15	chr22	0	1	0	1	0	1
				MIF	chr22	0	1	0	1	0	1
				GSTT2B	chr22	0	1	0	1	0	1
				SUSD2	chr22	0	1	0	1	0	1
				UPB1	chr22	0	1	0	1	0	1
				DDTL	chr22	0	1	0	1	0	1
				RGL4	chr22	0	1	0	1	0	1
				ASB13	chr10	0	2	0	2	0	2
				GSTT2	chr22	0	1	0	1	0	1
				CHCHD10	chr22	0	1	0	1	0	1
				SLC2A11	chr22	0	1	0	1	0	1
				SNRPD3	chr22	0	1	0	1	0	1
				SMARCB1	chr22	0	1	0	1	0	1
				DERL3	chr22	0	1	0	1	0	1
				AP000350.4	chr22	0	1	0	1	0	1
				SPECC1L	chr22	0	1	0	1	0	1
				GSTT1	chr22	0	1	0	1	0	1
				GUCD1	chr22	0	1	0	1	0	1
				GGT5	chr22	0	1	0	1	0	1
				CABIN1	chr22	0	2	0	2	0	2
				VPREB3	chr22	0	1	0	1	0	1
				MMP11	chr22	0	1	0	1	0	1
				PI4K2A	chr10	0	2	0	2	0	2
				THSD7A	chr7	1	0	1	0	0	1
				AVPI1	chr10	0	1	0	1	0	1
				ZFYVE27	chr10	0	1	0	1	0	1
				MARVELD1	chr10	0	1	0	1	0	1
				SFRP5	chr10	0	1	0	1	0	1
				NKX6-2	chr10	0	1	0	1	0	1
				GPR123	chr10	0	1	0	1	0	1
				SPTSSB	chr3	1	0	0	1	0	1
				SLC32A1	chr20	1	0	0	1	0	1
				B3GALNT1	chr3	1	0	0	1	0	1
				PPM1L	chr3	1	0	0	1	0	1
				NMD3	chr3	1	0	0	1	0	1
				S100B	chr21	0	1	0	1	0	1
				PRMT2	chr21	0	1	0	1	0	1
				LMLN	chr3	0	2	0	2	0	2
				TFPT	chr19	0	1	0	1	0	1
				VSTM1	chr19	0	1	0	1	0	1
				OSCAR	chr19	0	1	0	1	0	1
				LENG1	chr19	0	1	0	1	0	1
				TMC4	chr19	0	1	0	1	0	1
				NDUFA3	chr19	0	1	0	1	0	1
			CNOT3	CNOT3	chr19	0	1	0	1	0	1
				PRPF31	chr19	0	1	0	1	0	1
				TARM1	chr19	0	1	0	1	0	1
				SBF1	chr22	0	1	0	1	0	1
				SCO2	chr22	0	1	0	1	0	1
				SLC38A8	chr16	0	1	0	1	0	1
				MIOX	chr22	0	1	0	1	0	1
				LMF2	chr22	0	1	0	1	0	1
				CHKB	chr22	0	1	0	1	0	1
				CPT1B	chr22	0	1	0	1	0	1
				ODF3B	chr22	0	1	0	1	0	1
				KLHDC7B	chr22	0	1	0	1	0	1
				NCAPH2	chr22	0	1	0	1	0	1
				MAPK8IP2	chr22	0	1	0	1	0	1
				TYMP	chr22	0	1	0	1	0	1
				ADM2	chr22	0	1	0	1	0	1
				SYCE3	chr22	0	1	0	1	0	1
				MBTPS1	chr16	0	1	0	1	0	1
				ARSA	chr22	0	1	0	1	0	1
			SHANK3	SHANK3	chr22	0	1	0	1	0	1
				HIRA	chr22	2	0	2	0	0	2
				CLDN5	chr22	2	0	2	0	0	2
				TBX1	chr22	2	0	2	0	0	2
				2022-09-05	chr22	2	0	2	0	0	2
				RTN4R	chr22	2	0	2	0	0	2
				COMT	chr22	2	0	2	0	0	2
				GGTLC3	chr22	2	0	2	0	0	2
				TRMT2A	chr22	2	0	2	0	0	2
				CDC45	chr22	2	0	2	0	0	2
				DGCR8	chr22	2	0	2	0	0	2
				SCARF2	chr22	2	0	2	0	0	2
				GNB1L	chr22	2	0	2	0	0	2
				RIMBP3	chr22	2	0	2	0	0	2
				SNAP29	chr22	2	0	2	0	0	2
				RANBP1	chr22	2	0	2	0	0	2
				AIFM3	chr22	2	0	2	0	0	2
				TANGO2	chr22	2	0	2	0	0	2
				UFD1L	chr22	2	0	2	0	0	2
				C22orf39	chr22	2	0	2	0	0	2
				MRPL40	chr22	2	0	2	0	0	2
				FAM230A	chr22	2	0	2	0	0	2
				ZNF74	chr22	2	0	2	0	0	2
				GP1BB	chr22	2	0	2	0	0	2
				ARVCF	chr22	2	0	2	0	0	2
				C22orf29	chr22	2	0	2	0	0	2
				CRKL	chr22	2	0	2	0	0	2
				DGCR6L	chr22	2	0	2	0	0	2
				KLHL22	chr22	2	0	2	0	0	2
				TXNRD2	chr22	2	0	2	0	0	2
				ZDHHC8	chr22	2	0	2	0	0	2
				PRODH	chr22	2	0	2	0	0	2
				MED15	chr22	2	0	2	0	0	2
			LZTR1	LZTR1	chr22	2	0	2	0	0	2
				DGCR6	chr22	2	0	2	0	0	2
				THAP7	chr22	2	0	2	0	0	2
				PDE11A	chr2	1	0	0	1	0	1
				TRABD	chr22	0	1	0	1	0	1
				SELO	chr22	0	1	0	1	0	1
				PANX2	chr22	0	1	0	1	0	1
				MOV10L1	chr22	0	1	0	1	0	1
				TUBGCP6	chr22	0	1	0	1	0	1
				LEPR	chr1	0	3	0	3	0	3
				DNAJC6	chr1	0	3	0	3	0	3
				LEPROT	chr1	0	3	0	3	0	3
				SSBP2	chr5	0	1	0	1	0	1
				PDLIM4	chr5	1	0	0	1	0	1
				SLC22A4	chr5	1	0	0	1	0	1
				P4HA2	chr5	1	0	0	1	0	1
				DHX37	chr12	0	1	0	1	0	1
				AACS	chr12	0	1	0	1	0	1
				BRI3BP	chr12	0	1	0	1	0	1
				GFRAL	chr6	0	2	0	2	0	2
				SMR3A	chr4	2	0	0	2	0	2
				CABS1	chr4	2	0	0	2	0	2
				PROL1	chr4	2	0	0	2	0	2
				SMR3B	chr4	2	0	0	2	0	2
				RNGTT	chr6	0	1	0	1	0	1
				CARS	chr11	0	1	0	1	0	1
				OSBPL5	chr11	0	1	0	1	0	1
				OR52K1	chr11	0	1	0	1	0	1
				GAS8	chr16	0	1	0	1	0	1
				DBNDD1	chr16	0	1	0	1	0	1
				PRDM7	chr16	0	1	0	1	0	1
				C16orf3	chr16	0	1	0	1	0	1
				COA6	chr1	0	1	0	1	0	1
				TARBP1	chr1	0	1	0	1	0	1
				SLC35F3	chr1	0	1	0	1	0	1
				SLC43A2	chr17	0	1	0	1	0	1
				ST3GAL5	chr2	0	1	0	1	0	1
				POLR1A	chr2	0	1	0	1	0	1
				IMMT	chr2	0	1	0	1	0	1
				ATOH8	chr2	0	1	0	1	0	1
				PTCD3	chr2	0	1	0	1	0	1
				SNAP47	chr1	0	1	0	1	0	1
				ZNF678	chr1	0	1	0	1	0	1
				JMJD4	chr1	0	1	0	1	0	1
				FAN1	chr15	0	1	1	0	0	1
				OTUD7A	chr15	0	1	1	0	0	1
				ARHGAP11B	chr15	0	1	1	0	0	1
				TRPM1	chr15	0	2	1	1	0	2
				KLF13	chr15	0	1	1	0	0	1
				MTMR10	chr15	0	2	1	1	0	2
				NDUFV2	chr18	0	1	0	1	0	1
				ANKRD12	chr18	1	1	0	2	0	2
				ANKRD33	chr12	0	2	0	2	0	2
				CHSY1	chr15	0	1	0	1	0	1
				VIMP	chr15	0	1	0	1	0	1
				SNRPA1	chr15	0	1	0	1	0	1
				PTPN14	chr1	0	1	1	0	0	1
				SGCG	chr13	0	1	0	1	0	1
				KHDRBS2	chr6	0	3	0	3	0	3
				EHF	chr11	0	2	0	2	0	2
				OR1A2	chr17	1	0	0	1	0	1
				GRM8	chr7	1	0	0	1	0	1
				OR1A1	chr17	1	0	0	1	0	1
				GRID2	chr4	1	0	0	1	0	1
				PYGB	chr20	0	1	0	1	0	1
				GINS1	chr20	0	1	0	1	0	1
				NINL	chr20	0	2	0	2	0	2
				ABHD12	chr20	0	1	0	1	0	1
				DLG5	chr10	0	1	0	1	0	1
				KCNMA1	chr10	0	1	0	1	0	1
				FAM118A	chr22	0	1	0	1	0	1
				SMC1B	chr22	0	1	0	1	0	1
				XKR8	chr1	0	1	1	0	0	1
				SMPDL3B	chr1	0	1	1	0	0	1
				EYA3	chr1	0	1	1	0	0	1
				THEMIS2	chr1	0	1	1	0	0	1
				PPP1R8	chr1	0	1	1	0	0	1
				RPA2	chr1	0	1	1	0	0	1
				ELOVL7	chr5	1	0	0	1	0	1
				THEMIS	chr6	0	1	0	1	0	1
				FAHD2B	chr2	2	0	1	1	0	2
				ANKRD36	chr2	2	0	1	1	0	2
				IMMP1L	chr11	1	0	0	1	0	1
				ELP4	chr11	1	0	0	1	0	1
				NCKAP5	chr2	0	1	0	1	0	1
				MTCH1	chr6	0	1	0	1	0	1
				C6orf89	chr6	0	1	0	1	0	1
				PI16	chr6	0	1	0	1	0	1
			MYT1L	MYT1L	chr2	0	2	0	1	1	2
				2022-09-09	chr17	1	0	0	1	0	1
				ENOSF1	chr18	0	1	0	1	0	1
				YES1	chr18	0	1	0	1	0	1
				RARRES1	chr3	0	1	0	1	0	1
				RPL35A	chr3	0	1	0	1	0	1
				TMEM82	chr1	0	1	0	1	0	1
				FYTTD1	chr3	0	1	0	1	0	1
				LRCH3	chr3	0	1	0	1	0	1
				IQCG	chr3	0	1	0	1	0	1
				SLITRK5	chr13	1	0	0	1	0	1
				SLC25A34	chr1	0	1	0	1	0	1
				SLC4A4	chr4	0	1	0	1	0	1
				GPX6	chr6	0	1	0	1	0	1
				GPX5	chr6	0	1	0	1	0	1
				MPHOSPH8	chr13	0	2	0	2	0	2
				ZMYM2	chr13	0	1	0	1	0	1
				TPTE2	chr13	0	1	0	1	0	1
				ZMYM5	chr13	0	2	0	2	0	2
				C1orf21	chr1	0	1	0	1	0	1
				TNR	chr1	0	2	0	2	0	2
				CHI3L2	chr1	0	1	0	1	0	1
				DENND2D	chr1	0	1	0	1	0	1
				CEPT1	chr1	0	1	0	1	0	1
				FSCB	chr14	0	1	0	1	0	1
				MYO18B	chr22	1	0	0	1	0	1
				KRT77	chr12	0	1	0	1	0	1
				C6orf195	chr6	0	1	0	0	1	1
				FOXC1	chr6	0	1	0	0	1	1
				MYLK4	chr6	0	1	0	0	1	1
				GMDS	chr6	0	1	0	0	1	1
				EIF4E1B	chr5	0	1	0	1	0	1
				NOP16	chr5	0	1	0	1	0	1
				MTRNR2L9	chr6	0	2	0	2	0	2
				KIAA1191	chr5	0	1	0	1	0	1
				HIGD2A	chr5	0	1	0	1	0	1
				TSPAN17	chr5	0	1	0	1	0	1
				SNCB	chr5	0	1	0	1	0	1
				GPRIN1	chr5	0	1	0	1	0	1
				SIMC1	chr5	0	1	0	1	0	1
				RNF44	chr5	0	1	0	1	0	1
				CLTB	chr5	0	1	0	1	0	1
				FAF2	chr5	0	1	0	1	0	1
				CDHR2	chr5	0	1	0	1	0	1
				ARL10	chr5	0	1	0	1	0	1
				GGT6	chr17	0	1	0	1	0	1
				DOCK1	chr10	1	0	0	1	0	1
				FAM196A	chr10	1	0	0	1	0	1
				TSEN15	chr1	0	1	0	1	0	1
				COLGALT2	chr1	0	1	0	1	0	1
				NTMT1	chr9	0	1	0	1	0	1
				C9orf50	chr9	0	1	0	1	0	1
				ASB6	chr9	0	1	0	1	0	1
				PRRX2	chr9	0	1	0	1	0	1
				NLRP6	chr11	0	2	1	1	0	2
				NEURL1B	chr5	0	1	0	1	0	1
				SDHC	chr1	0	1	0	1	0	1
				C1orf192	chr1	0	1	0	1	0	1
				NUMBL	chr19	0	1	0	1	0	1
				SHKBP1	chr19	0	1	0	1	0	1
				SPTBN4	chr19	0	1	0	1	0	1
				ADCK4	chr19	0	1	0	1	0	1
				ITPKC	chr19	0	1	0	1	0	1
				MEGF6	chr1	0	1	0	1	0	1
				WRAP73	chr1	0	1	0	1	0	1
				TPRG1L	chr1	0	1	0	1	0	1
				FAM174A	chr5	0	1	0	1	0	1
				ST8SIA4	chr5	0	1	0	1	0	1
				SYNE3	chr14	1	0	0	1	0	1
				SCPEP1	chr17	1	0	0	1	0	1
				COIL	chr17	1	0	0	1	0	1
				SCARB1	chr12	0	1	0	1	0	1
				NCOR2	chr12	0	1	0	1	0	1
				PPP4R1	chr18	1	0	0	1	0	1
				RALBP1	chr18	1	0	0	1	0	1
				TWSG1	chr18	1	0	0	1	0	1
				BCMO1	chr16	0	3	0	3	0	3
				ACPL2	chr3	0	1	0	1	0	1
				ZBTB38	chr3	0	1	0	1	0	1
				PDCD1	chr2	0	1	0	1	0	1
				CXXC11	chr2	0	1	0	1	0	1
				CYP11B1	chr8	0	1	1	0	0	1
				LYNX1	chr8	0	1	1	0	0	1
				LY6D	chr8	0	1	1	0	0	1
				LYPD2	chr8	0	1	1	0	0	1
				CYP11B2	chr8	0	1	1	0	0	1
				GML	chr8	0	1	1	0	0	1
				TNFRSF19	chr13	0	1	0	1	0	1
				C9orf9	chr9	0	1	0	1	0	1
				BCR	chr22	1	0	0	1	0	1
			TSC1	TSC1	chr9	0	1	0	1	0	1
				AK8	chr9	0	1	0	1	0	1
				RTDR1	chr22	1	0	0	1	0	1
				GNAZ	chr22	1	0	0	1	0	1
				RAB36	chr22	1	0	0	1	0	1
				KMO	chr1	0	1	0	1	0	1
				RGS7	chr1	0	1	0	1	0	1
				TMEM252	chr9	0	1	0	1	0	1
				CHML	chr1	0	1	0	1	0	1
				PGM5	chr9	0	1	0	1	0	1
				FH	chr1	0	1	0	1	0	1
				C22orf42	chr22	0	2	0	2	0	2
				RFPL2	chr22	0	2	0	2	0	2
				SLC5A4	chr22	0	2	0	2	0	2
				SOWAHC	chr2	0	1	0	1	0	1
				2022-09-10	chr2	0	1	0	1	0	1
				HCN1	chr5	0	1	0	1	0	1
				C17orf99	chr17	0	1	0	1	0	1
				TMC8	chr17	0	1	0	1	0	1
				TMC6	chr17	0	1	0	1	0	1
				TNRC6C	chr17	0	1	0	1	0	1
				CEP78	chr9	1	0	0	1	0	1
				FLVCR1	chr1	0	1	0	1	0	1
				VASH2	chr1	0	1	0	1	0	1
				TAAR8	chr6	1	0	0	1	0	1
				TAAR5	chr6	1	0	0	1	0	1
				TAAR6	chr6	1	0	0	1	0	1
				KIAA1755	chr20	0	1	0	1	0	1
				B9D1	chr17	0	1	0	1	0	1
				EPN2	chr17	0	1	0	1	0	1
				RPRD1B	chr20	0	1	0	1	0	1
				TGM2	chr20	0	1	0	1	0	1
				DEFB118	chr20	0	1	0	1	0	1
				DEFB119	chr20	0	1	0	1	0	1
				DEFB123	chr20	0	1	0	1	0	1
				HM13	chr20	0	1	0	1	0	1
				DEFB121	chr20	0	1	0	1	0	1
				FRG1	chr4	0	1	0	1	0	1
				DEFB116	chr20	0	1	0	1	0	1
				REM1	chr20	0	1	0	1	0	1
				STAB2	chr12	1	0	0	1	0	1
				MAGI1	chr3	0	1	0	1	0	1
				RPS6	chr9	0	1	0	1	0	1
				SLC24A2	chr9	0	1	0	1	0	1
				ACER2	chr9	0	1	0	1	0	1
				SNX18	chr5	0	1	0	0	1	1
				NBPF11	chr1	0	1	0	1	0	1
				GPR89C	chr1	0	1	0	1	0	1
				DSCC1	chr8	1	0	0	1	0	1
				TAF2	chr8	1	0	0	1	0	1
				PTPRN2	chr7	0	1	0	1	0	1
				LEMD1	chr1	0	1	0	1	0	1
				KLHDC8A	chr1	0	1	0	1	0	1
				CLIP1	chr12	0	1	0	1	0	1
				RSRC2	chr12	0	1	0	1	0	1
				KNTC1	chr12	0	1	0	1	0	1
				ZCCHC8	chr12	0	1	0	1	0	1
				TBC1D15	chr12	0	1	0	1	0	1
				RAB21	chr12	0	1	0	1	0	1
				FAM19A3	chr1	0	1	1	0	0	1
				RPF2	chr6	0	1	1	0	0	1
				GTF3C6	chr6	0	1	1	0	0	1
				LRIG2	chr1	0	1	1	0	0	1
				PPM1J	chr1	0	1	1	0	0	1
				AMD1	chr6	0	1	1	0	0	1
				CAPZA1	chr1	0	1	1	0	0	1
				RHOC	chr1	0	1	1	0	0	1
				CTTNBP2NL	chr1	0	1	1	0	0	1
				ST7L	chr1	0	1	1	0	0	1
				SLC16A1	chr1	0	1	1	0	0	1
				MOV10	chr1	0	1	1	0	0	1
				WNT2B	chr1	0	1	1	0	0	1
				KCND3	chr1	0	1	1	0	0	1
				CYTL1	chr4	0	1	0	1	0	1
				STK32B	chr4	0	1	0	1	0	1
				SPARC	chr5	0	1	0	1	0	1
				MSX1	chr4	0	1	0	1	0	1
				BNIP2	chr15	1	0	0	1	0	1
				KNCN	chr1	1	0	0	1	0	1
				MKNK1	chr1	1	0	0	1	0	1
				GCNT3	chr15	1	0	0	1	0	1
				GTF2A2	chr15	1	0	0	1	0	1
				RASA3	chr13	0	1	0	1	0	1
				PSD3	chr8	0	1	0	1	0	1
				DGKB	chr7	0	1	0	1	0	1
				SLC12A6	chr15	0	1	0	1	0	1
				GJD2	chr15	0	1	0	1	0	1
				ACTC1	chr15	0	1	0	1	0	1
				NUTM1	chr15	0	1	0	1	0	1
				PGBD4	chr15	0	1	0	1	0	1
				EMC7	chr15	0	1	0	1	0	1
				GOLGA8B	chr15	0	1	0	1	0	1
				NOP10	chr15	0	1	0	1	0	1
				KATNBL1	chr15	0	1	0	1	0	1
				EMC4	chr15	0	1	0	1	0	1
				AQR	chr15	0	1	0	1	0	1
				GOLGA8A	chr15	0	1	0	1	0	1
				LPCAT4	chr15	0	1	0	1	0	1
				VWF	chr12	1	0	1	0	0	1
				CSGALNACT1	chr8	0	1	0	1	0	1
				SH2D4A	chr8	0	1	0	1	0	1
				CA2	chr8	0	1	0	1	0	1
				CA3	chr8	0	1	0	1	0	1
				TPRX2P	chr19	0	1	0	1	0	1
				EHD2	chr19	0	1	0	1	0	1
				SEPW1	chr19	0	1	0	1	0	1
				GLTSCR2	chr19	0	1	0	1	0	1
				SULT2A1	chr19	0	1	0	1	0	1
				TPRX1	chr19	0	1	0	1	0	1
				LY86	chr6	1	0	0	1	0	1
				NUDT7	chr16	0	1	0	1	0	1
				BTNL9	chr5	0	4	0	4	0	4
				OR51I2	chr11	1	0	0	1	0	1
				OR51J1	chr11	1	0	0	1	0	1
				OR51I1	chr11	1	0	0	1	0	1
				OR51Q1	chr11	1	0	0	1	0	1
				NAT2	chr8	0	1	0	1	0	1
				TCTEX1D1	chr1	0	1	0	1	0	1
				WDR78	chr1	0	1	0	1	0	1
				INSL5	chr1	0	1	0	1	0	1
				SGIP1	chr1	0	1	0	1	0	1
				SETDB2	chr13	0	1	0	1	0	1
				MKKS	chr20	1	0	0	1	0	1
				SLX4IP	chr20	1	0	0	1	0	1
				PLGRKT	chr9	1	0	0	1	0	1
				RLN1	chr9	1	0	0	1	0	1
				CAPN3	chr15	1	0	0	1	0	1
				GANC	chr15	1	0	0	1	0	1
				ATL2	chr2	0	1	0	1	0	1
				ST8SIA5	chr18	0	1	0	1	0	1
				PIAS2	chr18	0	1	0	1	0	1
				ROS1	chr6	1	0	0	1	0	1
				VGLL2	chr6	1	0	0	1	0	1
			AUTS2	AUTS2	chr7	0	1	0	1	0	1
				GIMAP6	chr7	0	1	0	1	0	1
				GIMAP2	chr7	0	1	0	1	0	1
				AMOTL2	chr3	0	1	0	1	0	1
				SLCO2A1	chr3	0	1	0	1	0	1
				C11orf21	chr11	0	1	0	1	0	1
				ASCL2	chr11	0	1	0	1	0	1
				TSPAN32	chr11	0	1	0	1	0	1
				CD81	chr11	0	1	0	1	0	1
				MMP7	chr11	1	0	0	1	0	1
				ZNF554	chr19	1	0	0	1	0	1
				ZNF555	chr19	1	0	0	1	0	1
				ZNF556	chr19	1	0	0	1	0	1
				CCDC158	chr4	1	0	0	1	0	1
				FAM47E-STBD1	chr4	1	0	0	1	0	1
				FAM47E	chr4	2	0	0	2	0	2
				SULF2	chr20	0	1	0	1	0	1
				USH2A	chr1	1	0	0	1	0	1
				YBEY	chr21	1	0	0	1	0	1
				SLC25A52	chr18	0	1	0	1	0	1
				C21orf58	chr21	1	0	0	1	0	1
				MCM3AP	chr21	1	0	0	1	0	1
				PCNT	chr21	1	0	0	1	0	1
				GJB6	chr13	1	0	0	0	1	1
				CRYL1	chr13	1	0	0	0	1	1
				RP11-180C1.1	chr4	1	0	0	1	0	1
				SMARCAL1	chr2	0	1	0	1	0	1
[truncated: 257 more rows]

## Sheet: Table S4
Table S4. General population (Imagen) CNV descriptives
Insomnia risk gene	Clock gene	Circadian gene	SFARI gene	Non Sleep Genes	CHR	DEL (0 =no; 1=yes)	DUP (0 =no; 1=yes)	denovo	inherited	unknown inheritance	Total
ACTN2					chr1	0	1	0	0	1	1
ALDOA					chr16	1	0	0	0	1	1
ASPHD1					chr16	1	0	0	0	1	1
ASTN2					chr9	3	0	0	0	3	3
C16orf72					chr16	0	2	0	0	2	2
CCDC148					chr2	1	0	0	0	1	1
CCHCR1					chr6	0	1	0	0	1	1
CCSER1					chr4	1	1	0	0	2	2
CD47					chr3	1	0	0	0	1	1
CDH13					chr16	0	1	0	0	1	1
CDIPT					chr16	1	0	0	0	1	1
CDSN					chr6	0	1	0	0	1	1
CGNL1					chr15	0	7	0	0	7	7
CSMD1					chr8	0	1	0	0	1	1
CTNNA3					chr10	5	1	0	0	6	6
DEFB115					chr20	0	1	0	0	1	1
DEFB124					chr20	0	2	0	0	2	2
DIMT1					chr5	0	1	0	0	1	1
DOC2A					chr16	1	0	0	0	1	1
FAM57B					chr16	1	0	0	0	1	1
FIBCD1					chr9	0	1	0	0	1	1
FLOT1					chr6	0	1	0	0	1	1
FYN					chr6	0	1	0	0	1	1
GDPD3					chr16	1	0	0	0	1	1
GLIS3					chr9	0	1	0	0	1	1
GRIK2					chr6	0	1	0	0	1	1
HACE1					chr6	0	1	0	0	1	1
HLA-C					chr6	0	1	0	0	1	1
IER3					chr6	0	1	0	0	1	1
IFT57					chr3	1	0	0	0	1	1
INO80E					chr16	1	0	0	0	1	1
IPO11					chr5	0	1	0	0	1	1
JMY					chr5	1	1	0	0	2	2
KCTD13					chr16	1	0	0	0	1	1
KDM4B					chr19	0	1	0	0	1	1
KDM5A		KDM5A			chr12	0	1	0	0	1	1
LINGO2					chr9	10	0	0	0	10	10
MAPK3		MAPK3			chr16	1	0	0	0	1	1
MICA					chr6	3	6	0	0	9	9
MVP					chr16	1	0	0	0	1	1
NAT1					chr8	0	1	0	0	1	1
NKAIN2					chr6	0	2	0	0	2	2
PACRG					chr6	0	2	0	0	2	2
PARK2					chr6	8	5	0	0	13	13
POU5F1					chr6	0	1	0	0	1	1
PPP4C					chr16	1	0	0	0	1	1
PSD4					chr2	1	0	0	0	1	1
PSORS1C1					chr6	0	1	0	0	1	1
PSORS1C2					chr6	0	1	0	0	1	1
PTPRD					chr9	1	0	0	0	1	1
PTPRJ					chr11	0	1	0	0	1	1
RABGAP1L					chr1	1	0	0	0	1	1
RBFOX1					chr16	7	0	0	0	7	7
RSRC1					chr3	1	0	0	0	1	1
RTN4					chr2	0	1	0	0	1	1
SBSPON					chr8	0	1	0	0	1	1
SDK1					chr7	0	2	0	0	2	2
SNX29					chr16	1	0	0	0	1	1
TAOK2					chr16	1	0	0	0	1	1
TBX6					chr16	1	0	0	0	1	1
TCF19					chr6	0	1	0	0	1	1
TERF1					chr8	0	1	0	0	1	1
TMEM219					chr16	1	0	0	0	1	1
TRDN					chr6	0	2	0	0	2	2
UGP2					chr2	0	1	0	0	1	1
YPEL3					chr16	1	0	0	0	1	1
		USP2			chr11	0	1	0	0	1	1
		TBL1XR1	TBL1XR1		chr3	0	1	0	0	1	1
		SLC9A3			chr5	0	1	0	0	1	1
		RYR3			chr15	0	1	0	0	1	1
		PSPC1			chr13	0	1	0	0	1	1
		PRKG1			chr10	1	1	0	0	2	2
		PRKAB2			chr1	1	0	0	0	1	1
		PLCB1			chr20	0	1	0	0	1	1
	NPAS2	NPAS2			chr2	0	1	0	0	1	1
		NKX2-1			chr14	0	1	0	0	1	1
		NCOR1			chr17	0	1	0	0	1	1
		MTNR1A			chr4	0	3	0	0	3	3
		MAPK8			chr10	0	1	0	0	1	1
		LIPC			chr15	1	0	0	0	1	1
		ID1			chr20	0	1	0	0	1	1
		HTR7			chr10	0	1	0	0	1	1
		GRIN2A			chr16	0	1	0	0	1	1
		GNB4			chr3	0	1	0	0	1	1
		CREBBP	CREBBP		chr16	0	1	0	0	1	1
		ASS1			chr9	0	1	0	0	1	1
	ARNTL2	ARNTL2			chr12	0	1	0	0	1	1
		AHR			chr7	0	3	0	0	3	3
		ADCY5			chr3	0	1	0	0	1	1
			TSC1	TSC1	chr9	0	1	0	0	1	1
				GFI1B	chr9	0	1	0	0	1	1
				PTCHD3	chr10	15	0	0	0	15	15
				C9orf9	chr9	0	1	0	0	1	1
				AK8	chr9	0	1	0	0	1	1
				FCN1	chr9	0	1	0	0	1	1
				FUBP3	chr9	0	1	0	0	1	1
				C9orf62	chr9	0	24	0	0	24	24
				OLFM1	chr9	0	1	0	0	1	1
				CYP2E1	chr10	2	80	0	0	82	82
				SYCE1	chr10	1	80	0	0	81	81
				BTN2A2	chr6	0	1	0	0	1	1
				BTN3A2	chr6	0	1	0	0	1	1
				BTN3A1	chr6	0	1	0	0	1	1
				SLC2A14	chr12	8	33	0	0	41	41
				SLC2A3	chr12	8	35	0	0	43	43
				SCLT1	chr4	0	1	0	0	1	1
				PHF17	chr4	0	1	0	0	1	1
				BDH1	chr3	0	1	0	0	1	1
				EMR1	chr19	0	10	0	0	10	10
				WDR1	chr4	0	1	0	0	1	1
				ZNF518B	chr4	0	2	0	0	2	2
				SLC2A9	chr4	0	2	0	0	2	2
				CLNK	chr4	0	2	0	0	2	2
				KIF1A	chr2	0	1	0	0	1	1
				AQP12A	chr2	0	1	0	0	1	1
				GLDC	chr9	3	0	0	0	3	3
				FRMD1	chr6	0	36	0	0	36	36
				KIF25	chr6	0	36	0	0	36	36
				MLLT4	chr6	0	36	0	0	36	36
				NPHP1	chr2	9	5	0	0	14	14
				MALL	chr2	9	3	0	0	12	12
				KANK1	chr9	1	4	0	0	5	5
				IMMP2L	chr7	10	1	0	0	11	11
				TNFSF15	chr9	1	0	0	0	1	1
				SMIM17	chr19	0	1	0	0	1	1
				ZNF470	chr19	0	1	0	0	1	1
				ZFP28	chr19	0	1	0	0	1	1
				AC006116.20	chr19	0	1	0	0	1	1
				ZSCAN5A	chr19	0	1	0	0	1	1
				ZNF667	chr19	0	1	0	0	1	1
				ZNF582	chr19	0	1	0	0	1	1
				ZNF583	chr19	0	1	0	0	1	1
				ZNF71	chr19	0	1	0	0	1	1
				ZNF471	chr19	0	1	0	0	1	1
				ARVCF	chr22	0	2	0	0	2	2
				RTN4R	chr22	0	2	0	0	2	2
				SLC25A1	chr22	0	3	0	0	3	3
				2022-09-05	chr22	0	2	0	0	2	2
				P2RX6	chr22	1	2	0	0	3	3
				GNB1L	chr22	0	2	0	0	2	2
				GGTLC3	chr22	0	2	0	0	2	2
				C22orf29	chr22	0	2	0	0	2	2
			LZTR1	LZTR1	chr22	1	2	0	0	3	3
				C22orf39	chr22	0	2	0	0	2	2
				CDC45	chr22	0	2	0	0	2	2
				ZNF74	chr22	1	2	0	0	3	3
				TANGO2	chr22	0	2	0	0	2	2
				PRODH	chr22	0	2	0	0	2	2
				COMT	chr22	0	2	0	0	2	2
				FAM230A	chr22	0	2	0	0	2	2
				TRMT2A	chr22	0	2	0	0	2	2
				SLC7A4	chr22	1	2	0	0	3	3
				DGCR6	chr22	0	2	0	0	2	2
				MED15	chr22	1	2	0	0	3	3
				GP1BB	chr22	0	2	0	0	2	2
				CLTCL1	chr22	0	3	0	0	3	3
				SCARF2	chr22	1	2	0	0	3	3
				TBX1	chr22	0	2	0	0	2	2
				PI4KA	chr22	1	2	0	0	3	3
				CRKL	chr22	1	2	0	0	3	3
				DGCR6L	chr22	0	2	0	0	2	2
				DGCR2	chr22	0	4	0	0	4	4
				TXNRD2	chr22	0	2	0	0	2	2
				ZDHHC8	chr22	0	2	0	0	2	2
				DGCR8	chr22	0	2	0	0	2	2
				CLDN5	chr22	0	2	0	0	2	2
				DGCR14	chr22	0	4	0	0	4	4
				GSC2	chr22	0	3	0	0	3	3
				KLHL22	chr22	1	2	0	0	3	3
				TSSK2	chr22	0	4	0	0	4	4
				AIFM3	chr22	1	2	0	0	3	3
				UFD1L	chr22	0	2	0	0	2	2
				SNAP29	chr22	1	2	0	0	3	3
				HIRA	chr22	0	2	0	0	2	2
				THAP7	chr22	1	2	0	0	3	3
				RIMBP3	chr22	0	2	0	0	2	2
				RANBP1	chr22	0	2	0	0	2	2
				SERPIND1	chr22	1	2	0	0	3	3
				MRPL40	chr22	0	2	0	0	2	2
				EXOC4	chr7	1	0	0	0	1	1
				AP000322.53	chr21	0	3	0	0	3	3
				KCNE1	chr21	0	3	0	0	3	3
				RCAN1	chr21	0	3	0	0	3	3
				SMIM11	chr21	0	3	0	0	3	3
				XYLT1	chr16	1	1	0	0	2	2
				AC138969.4	chr16	1	1	0	0	2	2
				ABCC6	chr16	2	3	0	0	5	5
				KIAA0430	chr16	2	3	0	0	5	5
				FOPNL	chr16	2	3	0	0	5	5
				NPIPA7	chr16	1	1	0	0	2	2
				C16orf45	chr16	2	3	0	0	5	5
				MYH11	chr16	2	3	0	0	5	5
				ABCC1	chr16	2	3	0	0	5	5
				NDE1	chr16	2	3	0	0	5	5
				MPV17L	chr16	2	2	0	0	4	4
				NOMO3	chr16	1	1	0	0	2	2
				CHL1	chr3	0	1	0	0	1	1
				ZNF117	chr7	0	1	0	0	1	1
				RNF111	chr15	1	0	0	0	1	1
				SLTM	chr15	1	0	0	0	1	1
				ERV3-1	chr7	0	1	0	0	1	1
				ZNF138	chr7	0	1	0	0	1	1
				ZNF680	chr7	0	1	0	0	1	1
				ZNF679	chr7	0	1	0	0	1	1
				ZNF736	chr7	0	1	0	0	1	1
				ZNF107	chr7	0	1	0	0	1	1
				ZNF273	chr7	0	1	0	0	1	1
				AADAC	chr3	1	0	0	0	1	1
				DNAJC15	chr13	0	3	0	0	3	3
				EPSTI1	chr13	0	5	0	0	5	5
				NCKAP5	chr2	2	1	0	0	3	3
				HTR1E	chr6	0	1	0	0	1	1
				ZNF92	chr7	13	2	0	0	15	15
				SPOCK3	chr4	0	1	0	0	1	1
				TOP3B	chr22	1	15	0	0	16	16
				OR4A5	chr11	0	4	0	0	4	4
				OR4C46	chr11	0	4	0	0	4	4
				OR1G1	chr17	1	2	0	0	3	3
				NPSR1	chr7	0	1	0	0	1	1
				RP11-389E17.1	chr4	1	0	0	0	1	1
				SP140L	chr2	1	0	0	0	1	1
				CSRP2	chr12	1	0	0	0	1	1
				CLN8	chr8	0	1	0	0	1	1
				DLGAP2	chr8	0	1	0	0	1	1
				KBTBD11	chr8	1	2	0	0	3	3
				MYOM2	chr8	1	2	0	0	3	3
				ARHGEF10	chr8	1	2	0	0	3	3
				MSANTD1	chr4	0	1	0	0	1	1
				RGS12	chr4	0	1	0	0	1	1
				HTT	chr4	0	1	0	0	1	1
				ADD1	chr4	0	1	0	0	1	1
				SH3BP2	chr4	0	1	0	0	1	1
				MFSD10	chr4	0	1	0	0	1	1
				HGFAC	chr4	0	1	0	0	1	1
				DOK7	chr4	0	1	0	0	1	1
				NOP14	chr4	0	1	0	0	1	1
				GRK4	chr4	0	1	0	0	1	1
				SGSM1	chr22	0	1	0	0	1	1
				ZNF432	chr19	0	5	0	0	5	5
				ZNF350	chr19	0	5	0	0	5	5
				ZNF615	chr19	0	5	0	0	5	5
				ZNF614	chr19	0	5	0	0	5	5
				ZNF577	chr19	0	5	0	0	5	5
				ZNF841	chr19	0	5	0	0	5	5
				ZNF613	chr19	0	5	0	0	5	5
				FPR3	chr19	0	5	0	0	5	5
				ZNF649	chr19	0	5	0	0	5	5
				CTD-2054N24.2	chr15	1	0	0	0	1	1
				MTX2	chr2	0	1	0	0	1	1
				CD300LD	chr17	0	8	0	0	8	8
				BTBD17	chr17	0	8	0	0	8	8
				CD300C	chr17	0	8	0	0	8	8
				TTYH2	chr17	0	8	0	0	8	8
				GPR142	chr17	0	8	0	0	8	8
				CD300A	chr17	0	8	0	0	8	8
				DNAI2	chr17	0	8	0	0	8	8
				C17orf77	chr17	0	8	0	0	8	8
				RPL38	chr17	0	8	0	0	8	8
				KIF19	chr17	0	8	0	0	8	8
				CD300E	chr17	0	8	0	0	8	8
				GPRC5C	chr17	0	8	0	0	8	8
				CD300LB	chr17	0	8	0	0	8	8
				ABCC4	chr13	0	2	0	0	2	2
				LHFPL2	chr5	0	1	0	0	1	1
				ATP2C2	chr16	2	0	0	0	2	2
				BHMT2	chr5	1	1	0	0	2	2
				BHMT	chr5	1	1	0	0	2	2
				PAPD4	chr5	0	1	0	0	1	1
				DMGDH	chr5	1	1	0	0	2	2
				CMYA5	chr5	0	1	0	0	1	1
				ARSB	chr5	1	1	0	0	2	2
				HOMER1	chr5	0	1	0	0	1	1
				TLDC1	chr16	1	0	0	0	1	1
				NFATC2IP	chr16	0	1	0	0	1	1
				SPNS1	chr16	0	1	0	0	1	1
				CD19	chr16	0	1	0	0	1	1
				TUFM	chr16	0	1	0	0	1	1
				ATP2A1	chr16	0	1	0	0	1	1
				LAT	chr16	0	1	0	0	1	1
				RABEP2	chr16	0	1	0	0	1	1
				GLB1L3	chr11	0	2	0	0	2	2
				ATXN2L	chr16	0	1	0	0	1	1
				GLB1L2	chr11	0	2	0	0	2	2
				SH2B1	chr16	0	1	0	0	1	1
				CHRNA7	chr15	1	14	0	0	15	15
				MTERFD1	chr8	0	1	0	0	1	1
				TSPYL5	chr8	0	1	0	0	1	1
				SDC2	chr8	0	1	0	0	1	1
				UQCRB	chr8	0	1	0	0	1	1
				GDF6	chr8	0	1	0	0	1	1
				PTDSS1	chr8	0	1	0	0	1	1
				CPQ	chr8	0	1	0	0	1	1
				ARL15	chr5	0	1	0	0	1	1
				DOPEY2	chr21	0	1	0	0	1	1
				CBR3	chr21	0	1	0	0	1	1
				DOCK8	chr9	0	7	0	0	7	7
				C9orf66	chr9	0	4	0	0	4	4
				NPIPA5	chr16	2	1	0	0	3	3
				ARPP21	chr3	0	6	0	0	6	6
				NAT2	chr8	0	1	0	0	1	1
				MBD3L4	chr19	0	10	0	0	10	10
				ZNF557	chr19	0	10	0	0	10	10
				MBD3L5	chr19	0	10	0	0	10	10
				MBD3L3	chr19	0	10	0	0	10	10
				MBD3L2	chr19	0	10	0	0	10	10
				GPR128	chr3	0	6	0	0	6	6
				TFG	chr3	0	6	0	0	6	6
				CELA3B	chr1	0	1	0	0	1	1
				CELA3A	chr1	0	1	0	0	1	1
				CDC42	chr1	0	1	0	0	1	1
				COL21A1	chr6	1	0	0	0	1	1
				ACYP2	chr2	3	0	0	0	3	3
				NSUN7	chr4	0	1	0	0	1	1
				IGSF6	chr16	5	0	0	0	5	5
				METTL9	chr16	5	0	0	0	5	5
				OTOA	chr16	5	0	0	0	5	5
				ASB13	chr10	0	1	0	0	1	1
				KRTAP21-1	chr21	0	1	0	0	1	1
				KRTAP21-2	chr21	0	1	0	0	1	1
				KRTAP8-1	chr21	0	1	0	0	1	1
				KRTAP21-3	chr21	0	1	0	0	1	1
				SLC6A5	chr11	0	1	0	0	1	1
				NELL1	chr11	0	2	0	0	2	2
				B4GALT1	chr9	0	1	0	0	1	1
				SPINK4	chr9	0	1	0	0	1	1
				PRSS45	chr3	1	0	0	0	1	1
				PRSS50	chr3	1	0	0	0	1	1
				TMIE	chr3	1	0	0	0	1	1
				ALS2CL	chr3	1	0	0	0	1	1
				SPSB1	chr1	0	9	0	0	9	9
				PRSS46	chr3	1	0	0	0	1	1
				H6PD	chr1	0	9	0	0	9	9
				PTPRK	chr6	0	1	0	0	1	1
				RAI14	chr5	0	3	0	0	3	3
				BRIX1	chr5	0	2	0	0	2	2
				DNAJC21	chr5	0	2	0	0	2	2
				TTC23L	chr5	0	2	0	0	2	2
				RAD1	chr5	0	2	0	0	2	2
				CDKAL1	chr6	2	0	0	0	2	2
				EEPD1	chr7	1	0	0	0	1	1
				SGCZ	chr8	0	1	0	0	1	1
				PSMD7	chr16	0	1	0	0	1	1
				C6orf15	chr6	0	1	0	0	1	1
				PELI1	chr2	0	1	0	0	1	1
				TRAM1L1	chr4	1	0	0	0	1	1
				MTRNR2L13	chr4	1	0	0	0	1	1
				KRT84	chr12	0	4	0	0	4	4
				SLFN11	chr17	6	0	0	0	6	6
				SLFN12	chr17	6	0	0	0	6	6
				SLFN13	chr17	6	0	0	0	6	6
				KRT85	chr12	0	7	0	0	7	7
				KRT83	chr12	0	6	0	0	6	6
				KRT86	chr12	0	6	0	0	6	6
				SLC8A1	chr2	1	0	0	0	1	1
				GNAT3	chr7	1	0	0	0	1	1
				INSL6	chr9	2	2	0	0	4	4
				CD36	chr7	1	0	0	0	1	1
				ZMYM5	chr13	0	2	0	0	2	2
				ZMYM2	chr13	0	1	0	0	1	1
				TINAG	chr6	1	0	0	0	1	1
				FAM83B	chr6	1	0	0	0	1	1
				FAM110C	chr2	1	1	0	0	2	2
				AGR3	chr7	0	3	0	0	3	3
				IGSF11	chr3	0	4	0	0	4	4
				USP7	chr16	0	1	0	0	1	1
				PDXDC1	chr16	1	1	0	0	2	2
				RRN3	chr16	1	1	0	0	2	2
				NTAN1	chr16	1	1	0	0	2	2
				TTLL2	chr6	0	1	0	0	1	1
				UNC93A	chr6	0	1	0	0	1	1
				LRRC49	chr15	0	1	0	0	1	1
				THSD4	chr15	0	1	0	0	1	1
				CT62	chr15	0	1	0	0	1	1
				VPS54	chr2	0	1	0	0	1	1
				CEP85L	chr6	0	1	0	0	1	1
				PLN	chr6	0	1	0	0	1	1
				NFATC1	chr18	0	1	0	0	1	1
				ATP9B	chr18	0	1	0	0	1	1
				CEP57L1	chr6	1	0	0	0	1	1
				SLCO1B1	chr12	0	1	0	0	1	1
				SLC7A13	chr8	0	3	0	0	3	3
				VN1R4	chr19	0	1	0	0	1	1
				ZNF525	chr19	0	1	0	0	1	1
				ZNF845	chr19	0	1	0	0	1	1
				ZNF665	chr19	0	1	0	0	1	1
				ZNF677	chr19	0	1	0	0	1	1
				VN1R2	chr19	0	1	0	0	1	1
				BIRC8	chr19	0	1	0	0	1	1
				ZNF765	chr19	0	1	0	0	1	1
				ANO3	chr11	1	0	0	0	1	1
				MUC15	chr11	1	0	0	0	1	1
				SEMA4D	chr9	1	0	0	0	1	1
				GADD45G	chr9	1	0	0	0	1	1
				DIS3	chr13	1	0	0	0	1	1
				PIBF1	chr13	1	0	0	0	1	1
				DEFB136	chr8	0	1	0	0	1	1
				DEFB135	chr8	0	1	0	0	1	1
				RP11-481A20.11	chr8	0	1	0	0	1	1
				DEFB134	chr8	0	1	0	0	1	1
				FDFT1	chr8	0	1	0	0	1	1
				CTSB	chr8	0	1	0	0	1	1
				RRAGA	chr9	1	1	0	0	2	2
				PLIN2	chr9	2	1	0	0	3	3
				HAUS6	chr9	2	1	0	0	3	3
				PIK3R3	chr1	0	1	0	0	1	1
				MAST2	chr1	0	1	0	0	1	1
				NCOR2	chr12	0	1	0	0	1	1
				PDE1C	chr7	0	3	0	0	3	3
				ECM2	chr9	1	0	0	0	1	1
				OGN	chr9	1	0	0	0	1	1
				NOL8	chr9	1	0	0	0	1	1
				OMD	chr9	1	0	0	0	1	1
				ASPN	chr9	1	0	0	0	1	1
				CENPP	chr9	1	0	0	0	1	1
				MFN1	chr3	0	1	0	0	1	1
				ZNF639	chr3	0	1	0	0	1	1
				KCNMB3	chr3	0	1	0	0	1	1
				DNLZ	chr9	0	1	0	0	1	1
				SNAPC4	chr9	0	1	0	0	1	1
				CARD9	chr9	0	1	0	0	1	1
				SEC16A	chr9	0	1	0	0	1	1
				C9orf163	chr9	0	1	0	0	1	1
				PMPCA	chr9	0	1	0	0	1	1
				INPP5E	chr9	0	1	0	0	1	1
				RPS3A	chr4	0	2	0	0	2	2
				SDCCAG3	chr9	0	1	0	0	1	1
				NOTCH1	chr9	0	1	0	0	1	1
				LRBA	chr4	0	2	0	0	2	2
				SH3D19	chr4	0	2	0	0	2	2
				CTD-2144E22.5	chr16	0	1	0	0	1	1
				FBXO36	chr2	0	2	0	0	2	2
			TRIP12	TRIP12	chr2	0	2	0	0	2	2
				KHDRBS2	chr6	0	1	0	0	1	1
				PLXNA2	chr1	0	1	0	0	1	1
				DMXL1	chr5	0	1	0	0	1	1
				ZNF217	chr20	0	1	0	0	1	1
				RPL7	chr8	0	1	0	0	1	1
				STAU2	chr8	0	1	0	0	1	1
				RDH10	chr8	0	1	0	0	1	1
				KCNB2	chr8	0	1	0	0	1	1
				FOCAD	chr9	2	0	0	0	2	2
				MYO10	chr5	1	0	0	0	1	1
				FAM134B	chr5	1	0	0	0	1	1
				FBXL7	chr5	1	0	0	0	1	1
				2022-03-11	chr5	1	0	0	0	1	1
				ZNF622	chr5	1	0	0	0	1	1
				RNF7	chr3	0	1	0	0	1	1
				GRK7	chr3	0	1	0	0	1	1
				TFDP2	chr3	0	4	0	0	4	4
				ATP1B3	chr3	0	1	0	0	1	1
				INSR	chr19	0	1	0	0	1	1
				CCDC171	chr9	1	0	0	0	1	1
				CNTN4	chr3	0	2	0	0	2	2
				COX18	chr4	0	1	0	0	1	1
				ANKRD17	chr4	0	1	0	0	1	1
				LILRA4	chr19	0	1	0	0	1	1
				LILRB2	chr19	0	1	0	0	1	1
				LILRB5	chr19	0	1	0	0	1	1
				LILRA3	chr19	0	1	0	0	1	1
				LILRA6	chr19	0	1	0	0	1	1
				LILRA5	chr19	0	1	0	0	1	1
				OXSM	chr3	1	0	0	0	1	1
				NGLY1	chr3	1	0	0	0	1	1
				STARD3NL	chr7	1	0	0	0	1	1
				WWOX	chr16	3	0	0	0	3	3
				TP63	chr3	0	1	0	0	1	1
				TPRG1	chr3	0	1	0	0	1	1
				IL36RN	chr2	1	0	0	0	1	1
				IL1RN	chr2	1	0	0	0	1	1
				GRAMD1C	chr3	1	0	0	0	1	1
				IL36B	chr2	1	0	0	0	1	1
				IL1F10	chr2	1	0	0	0	1	1
				BID	chr22	0	1	0	0	1	1
				BCL2L13	chr22	0	1	0	0	1	1
				MICAL3	chr22	0	1	0	0	1	1
				TRAP1	chr16	0	1	0	0	1	1
				CHMP4B	chr20	0	1	0	0	1	1
				ZNF341	chr20	0	1	0	0	1	1
				GALNTL6	chr4	1	1	0	0	2	2
				DIRC1	chr2	0	1	0	0	1	1
				CLRN1	chr3	0	1	0	0	1	1
				GPR52	chr1	1	0	0	0	1	1
				ALDH1A2	chr15	1	0	0	0	1	1
				OR4A47	chr11	2	1	0	0	3	3
				ZNF737	chr19	2	0	0	0	2	2
				GK5	chr3	0	4	0	0	4	4
				XRN1	chr3	0	2	0	0	2	2
				TCP11L1	chr11	0	2	0	0	2	2
				KIAA1549L	chr11	0	1	0	0	1	1
				HIPK3	chr11	0	2	0	0	2	2
				CSTF3	chr11	0	2	0	0	2	2
				DEPDC7	chr11	0	2	0	0	2	2
				TUBGCP5	chr15	5	2	0	0	7	7
				NIPA1	chr15	5	2	0	0	7	7
				CYFIP1	chr15	5	2	0	0	7	7
				NIPA2	chr15	5	2	0	0	7	7
				ENOX1	chr13	0	1	0	0	1	1
				WSCD1	chr17	2	0	0	0	2	2
				IL24	chr1	0	1	0	0	1	1
				C4BPB	chr1	0	1	0	0	1	1
				IKBKE	chr1	0	1	0	0	1	1
				EIF2D	chr1	0	1	0	0	1	1
				YOD1	chr1	0	1	0	0	1	1
				C4BPA	chr1	0	1	0	0	1	1
				FCAMR	chr1	0	1	0	0	1	1
				PIGR	chr1	0	1	0	0	1	1
				DYRK3	chr1	0	1	0	0	1	1
				IL19	chr1	0	1	0	0	1	1
				MAPKAPK2	chr1	0	1	0	0	1	1
				C1orf147	chr1	0	1	0	0	1	1
				IL10	chr1	0	1	0	0	1	1
				IL20	chr1	0	1	0	0	1	1
				PFKFB2	chr1	0	1	0	0	1	1
				RASSF5	chr1	0	1	0	0	1	1
				FAIM3	chr1	0	1	0	0	1	1
				C1orf116	chr1	0	1	0	0	1	1
				RP11-723G8.2	chr18	1	0	0	0	1	1
				FAM20C	chr7	0	1	0	0	1	1
				SAMD12	chr8	0	2	0	0	2	2
				AC023590.1	chr8	1	1	0	0	2	2
				CTNNAL1	chr9	1	0	0	0	1	1
				FAM206A	chr9	1	0	0	0	1	1
				IKBKAP	chr9	1	0	0	0	1	1
				TMEM154	chr4	0	1	0	0	1	1
				FAM13A	chr4	2	0	0	0	2	2
				SEZ6L2	chr16	1	0	0	0	1	1
				PRRT2	chr16	1	0	0	0	1	1
				C16orf92	chr16	1	0	0	0	1	1
				QPRT	chr16	1	0	0	0	1	1
				MAZ	chr16	1	0	0	0	1	1
				C16orf54	chr16	1	0	0	0	1	1
				ZG16	chr16	1	0	0	0	1	1
				HIRIP3	chr16	1	0	0	0	1	1
				PAGR1	chr16	2	0	0	0	2	2
				SPN	chr16	1	0	0	0	1	1
				KIF22	chr16	1	0	0	0	1	1
				EEF2K	chr16	1	1	0	0	2	2
				VWA3A	chr16	1	1	0	0	2	2
				MTHFD2L	chr4	1	0	0	0	1	1
				PDZD9	chr16	1	1	0	0	2	2
				C16orf52	chr16	1	1	0	0	2	2
				POLR3E	chr16	1	1	0	0	2	2
				UQCRC2	chr16	1	1	0	0	2	2
				CDR2	chr16	1	1	0	0	2	2
				C1GALT1	chr7	1	1	0	0	2	2
				MIOS	chr7	0	1	0	0	1	1
				COL28A1	chr7	1	1	0	0	2	2
				RPA3	chr7	0	1	0	0	1	1
				GLCCI1	chr7	0	1	0	0	1	1
				ICA1	chr7	0	1	0	0	1	1
				RPA3-AS1	chr7	0	1	0	0	1	1
				PLEKHA5	chr12	0	10	0	0	10	10
				KLHL12	chr1	0	1	0	0	1	1
				RP11-480I12.4	chr1	0	1	0	0	1	1
				PPP1R12B	chr1	0	1	0	0	1	1
				RABIF	chr1	0	1	0	0	1	1
			KDM5B	KDM5B	chr1	0	1	0	0	1	1
				CYB5R1	chr1	0	1	0	0	1	1
				ADIPOR1	chr1	0	1	0	0	1	1
				SYT2	chr1	0	1	0	0	1	1
				SRBD1	chr2	0	1	0	0	1	1
				PRKCE	chr2	0	1	0	0	1	1
				INTU	chr4	0	1	0	0	1	1
				TDP1	chr14	1	0	0	0	1	1
				EFCAB11	chr14	1	0	0	0	1	1
				ST8SIA5	chr18	0	1	0	0	1	1
				MAP1LC3B2	chr12	0	1	0	0	1	1
				C12orf49	chr12	0	1	0	0	1	1
				RNFT2	chr12	0	1	0	0	1	1
				TM2D3	chr15	0	1	0	0	1	1
				TARSL2	chr15	0	1	0	0	1	1
				TFB2M	chr1	1	0	0	0	1	1
				CNST	chr1	1	0	0	0	1	1
				SMYD3	chr1	1	0	0	0	1	1
				SPNS3	chr17	0	1	0	0	1	1
				SLX4	chr16	1	0	0	0	1	1
				CLUAP1	chr16	1	0	0	0	1	1
				PABPC4L	chr4	5	0	0	0	5	5
				SPRN	chr10	0	9	0	0	9	9
				ITGB8	chr7	0	1	0	0	1	1
				MSR1	chr8	4	0	0	0	4	4
				MACC1	chr7	0	1	0	0	1	1
				DGKB	chr7	0	1	0	0	1	1
				AGMO	chr7	0	1	0	0	1	1
				CETN1	chr18	0	1	0	0	1	1
				COLEC12	chr18	0	1	0	0	1	1
				CLUL1	chr18	0	1	0	0	1	1
				IRGM	chr5	1	0	0	0	1	1
				ZNF300	chr5	1	0	0	0	1	1
				SMIM3	chr5	1	0	0	0	1	1
				MYT1	chr20	0	1	0	0	1	1
				PLEKHH1	chr14	1	0	0	0	1	1
				PIGH	chr14	1	0	0	0	1	1
				ARG2	chr14	1	0	0	0	1	1
				VTI1B	chr14	1	0	0	0	1	1
			CUL3	CUL3	chr2	0	1	0	0	1	1
				DOCK10	chr2	0	1	0	0	1	1
				TRIP13	chr5	0	1	0	0	1	1
				SLC6A18	chr5	0	1	0	0	1	1
				NKD2	chr5	0	1	0	0	1	1
				SLC6A19	chr5	0	1	0	0	1	1
				RP11-661C8.3	chr5	0	1	0	0	1	1
				NAALADL2	chr3	1	0	0	0	1	1
				SLC12A7	chr5	0	1	0	0	1	1
				LYZL2	chr10	1	1	0	0	2	2
				MTPAP	chr10	0	1	0	0	1	1
				LYZL1	chr10	0	1	0	0	1	1
				MAP3K8	chr10	0	1	0	0	1	1
				COL27A1	chr9	0	2	0	0	2	2
				ORM2	chr9	0	2	0	0	2	2
				AKNA	chr9	0	2	0	0	2	2
				ORM1	chr9	0	2	0	0	2	2
				SLC47A2	chr17	1	0	0	0	1	1
				SLC47A1	chr17	1	0	0	0	1	1
				ALDH3A2	chr17	1	0	0	0	1	1
				NINJ2	chr12	0	1	0	0	1	1
				B4GALNT3	chr12	0	1	0	0	1	1
				ZFP42	chr4	0	2	0	0	2	2
				TRIML1	chr4	0	1	0	0	1	1
				TRIML2	chr4	0	1	0	0	1	1
				CSF1R	chr5	0	1	0	0	1	1
				CSNK1A1	chr5	0	1	0	0	1	1
				SLC26A2	chr5	0	1	0	0	1	1
				HMGXB3	chr5	0	1	0	0	1	1
				PDE6A	chr5	0	1	0	0	1	1
				ARHGEF37	chr5	0	1	0	0	1	1
				TIGD6	chr5	0	1	0	0	1	1
				ZSWIM7	chr17	0	1	0	0	1	1
				ADORA2B	chr17	0	1	0	0	1	1
				PPARGC1B	chr5	0	1	0	0	1	1
				TTC19	chr17	0	1	0	0	1	1
				ZNF682	chr19	0	1	0	0	1	1
				ZNF486	chr19	0	2	0	0	2	2
				ZNF93	chr19	0	1	0	0	1	1
				ZNF90	chr19	0	2	0	0	2	2
				FAM135B	chr8	0	1	0	0	1	1
				RPSAP58	chr19	4	0	0	0	4	4
				ZNF681	chr19	4	0	0	0	4	4
			LRRC4C	LRRC4C	chr11	1	0	0	0	1	1
				CST9L	chr20	1	0	0	0	1	1
				BTBD8	chr1	0	1	0	0	1	1
				EPHX4	chr1	0	1	0	0	1	1
				BRDT	chr1	0	1	0	0	1	1
				DEFA6	chr8	0	1	0	0	1	1
				DEFA4	chr8	0	1	0	0	1	1
				ALG10	chr12	0	3	0	0	3	3
				BIRC6	chr2	0	2	0	0	2	2
				TTC27	chr2	0	3	0	0	3	3
				LTBP1	chr2	0	2	0	0	2	2
				VIT	chr2	1	0	0	0	1	1
				ADAMTS20	chr12	1	0	0	0	1	1
				IQSEC3	chr12	0	2	0	0	2	2
				SLC6A12	chr12	0	2	0	0	2	2
				SLC6A13	chr12	0	2	0	0	2	2
				CHORDC1	chr11	0	2	0	0	2	2
				NAALAD2	chr11	0	2	0	0	2	2
				JAK2	chr9	0	3	0	0	3	3
				ACACB	chr12	0	2	0	0	2	2
				CERS3	chr15	0	1	0	0	1	1
				ADAMTS17	chr15	0	1	0	0	1	1
				NHLRC1	chr6	0	1	0	0	1	1
				TPMT	chr6	0	1	0	0	1	1
				KDM1B	chr6	0	1	0	0	1	1
				AGPAT5	chr8	0	1	0	0	1	1
				FAM83E	chr19	0	1	0	0	1	1
				SULT2B1	chr19	0	1	0	0	1	1
				SPACA4	chr19	0	1	0	0	1	1
				VWA3B	chr2	0	1	0	0	1	1
				DSEL	chr18	1	0	0	0	1	1
				VLDLR	chr9	2	0	0	0	2	2
				HIST1H2AJ	chr6	0	1	0	0	1	1
				HIST1H2BL	chr6	0	1	0	0	1	1
				UNC80	chr2	1	0	0	0	1	1
				HIST1H2BM	chr6	0	1	0	0	1	1
				HIST1H3H	chr6	0	1	0	0	1	1
				HIST1H2AI	chr6	0	1	0	0	1	1
				PMFBP1	chr16	0	1	0	0	1	1
				FHIT	chr3	1	1	0	0	2	2
				VAV3	chr1	0	1	0	0	1	1
				C1orf177	chr1	0	2	0	0	2	2
				TTC4	chr1	0	2	0	0	2	2
				PARS2	chr1	0	2	0	0	2	2
				ACOT11	chr1	0	2	0	0	2	2
				TTC22	chr1	0	2	0	0	2	2
				FUT8	chr14	0	1	0	0	1	1
				MROH7	chr1	0	2	0	0	2	2
				SWAP70	chr11	0	1	0	0	1	1
				CRYL1	chr13	1	0	0	0	1	1
				SBF2	chr11	1	1	0	0	2	2
				GJB6	chr13	1	0	0	0	1	1
				NXN	chr17	0	3	0	0	3	3
				RP11-676J12.7	chr17	0	2	0	0	2	2
				ZBBX	chr3	1	1	0	0	2	2
				SLC16A14	chr2	0	1	0	0	1	1
				KCNH5	chr14	1	0	0	0	1	1
				ZNF578	chr19	1	0	0	0	1	1
				ZNF880	chr19	1	0	0	0	1	1
				ZNF610	chr19	1	0	0	0	1	1
				ZNF528	chr19	1	0	0	0	1	1
				ZNF534	chr19	1	0	0	0	1	1
				ZNF808	chr19	1	0	0	0	1	1
				UGT1A10	chr2	0	1	0	0	1	1
				CSTF2T	chr10	1	0	0	0	1	1
				DKK1	chr10	1	0	0	0	1	1
				MTRNR2L5	chr10	1	0	0	0	1	1
				MBL2	chr10	1	0	0	0	1	1
				UGT1A1	chr2	0	1	0	0	1	1
				PCDH15	chr10	4	0	0	0	4	4
				FAM153C	chr5	0	1	0	0	1	1
				PROP1	chr5	0	1	0	0	1	1
				N4BP3	chr5	0	1	0	0	1	1
				HDAC9	chr7	1	0	0	0	1	1
				RMND5B	chr5	0	1	0	0	1	1
				BIN1	chr2	0	1	0	0	1	1
				C6orf118	chr6	0	1	0	0	1	1
				PDE10A	chr6	0	1	0	0	1	1
				AEBP2	chr12	0	8	0	0	8	8
				JAM2	chr21	1	0	0	0	1	1
				CUL2	chr10	0	1	0	0	1	1
				MTG1	chr10	0	4	0	0	4	4
				PAOX	chr10	0	3	0	0	3	3
				RP11-108K14.8	chr10	0	4	0	0	4	4
				RP11-187E13.1	chr14	1	0	0	0	1	1
				NUBPL	chr14	1	0	0	0	1	1
				TPTE2	chr13	0	1	0	0	1	1
				MPHOSPH8	chr13	0	1	0	0	1	1
				ZNF675	chr19	3	0	0	0	3	3
				SCNN1B	chr16	0	1	0	0	1	1
				RAB17	chr2	0	1	0	0	1	1
				PRLH	chr2	0	1	0	0	1	1
				AC112721.1	chr2	0	1	0	0	1	1
				MLPH	chr2	0	1	0	0	1	1
				COL6A3	chr2	0	1	0	0	1	1
				FAN1	chr15	0	1	0	0	1	1
				KLF13	chr15	0	1	0	0	1	1
				MTMR10	chr15	0	1	0	0	1	1
				TRPM1	chr15	0	1	0	0	1	1
				PRKD3	chr2	1	0	0	0	1	1
				NDUFAF7	chr2	1	0	0	0	1	1
				OTUD7A	chr15	0	1	0	0	1	1
				ZNF283	chr19	1	0	0	0	1	1
				ZNF221	chr19	1	0	0	0	1	1
				ZNF404	chr19	1	0	0	0	1	1
				ZNF155	chr19	1	0	0	0	1	1
				LYPD5	chr19	1	0	0	0	1	1
				ZNF45	chr19	1	0	0	0	1	1
				SUPT3H	chr6	1	0	0	0	1	1
				ZNF804B	chr7	1	6	0	0	7	7
				C7orf62	chr7	0	6	0	0	6	6
				YPEL2	chr17	0	1	0	0	1	1
				PCM1	chr8	0	1	0	0	1	1
				MTUS1	chr8	0	1	0	0	1	1
				FGL1	chr8	0	1	0	0	1	1
				NCOA7	chr6	0	1	0	0	1	1
				CYP2C19	chr10	1	0	0	0	1	1
				CYP2C18	chr10	1	0	0	0	1	1
				AKAP13	chr15	0	2	0	0	2	2
				OSBP2	chr22	1	0	0	0	1	1
				OR2Y1	chr5	0	1	0	0	1	1
				FLT4	chr5	0	1	0	0	1	1
				FLYWCH2	chr16	1	0	0	0	1	1
				FLYWCH1	chr16	1	0	0	0	1	1
				MAP3K5	chr6	1	0	0	0	1	1
				MAP7	chr6	1	0	0	0	1	1
				AZIN1	chr8	0	1	0	0	1	1
				KB-1507C5.2	chr8	0	1	0	0	1	1
				ATP6V1C1	chr8	0	1	0	0	1	1
				DPP6	chr7	1	2	0	0	3	3
				TTC40	chr10	0	2	0	0	2	2
				OR51F2	chr11	4	0	0	0	4	4
				OR52R1	chr11	4	0	0	0	4	4
				OR51S1	chr11	4	0	0	0	4	4
				OR51H1P	chr11	4	0	0	0	4	4
				GPR85	chr7	0	1	0	0	1	1
				OR51T1	chr11	4	0	0	0	4	4
				TBXAS1	chr7	0	1	0	0	1	1
				MAK	chr6	2	0	0	0	2	2
				TMEM14C	chr6	2	0	0	0	2	2
				TMEM14B	chr6	2	0	0	0	2	2
				C6orf52	chr6	2	0	0	0	2	2
				PAK1IP1	chr6	2	0	0	0	2	2
				PROL1	chr4	1	0	0	0	1	1
				SMR3B	chr4	1	0	0	0	1	1
				CABS1	chr4	1	0	0	0	1	1
				SMR3A	chr4	1	0	0	0	1	1
				FAM229B	chr6	0	1	0	0	1	1
				ATP11A	chr13	0	1	0	0	1	1
				TUBE1	chr6	0	1	0	0	1	1
				MCF2L	chr13	0	1	0	0	1	1
				WISP3	chr6	0	1	0	0	1	1
				LAMA4	chr6	0	1	0	0	1	1
				TRHDE	chr12	0	1	0	0	1	1
				SYT10	chr12	0	2	0	0	2	2
				FRG1	chr4	1	0	0	0	1	1
				PIK3AP1	chr10	0	1	0	0	1	1
				GPD1L	chr3	1	0	0	0	1	1
				CMTM8	chr3	1	0	0	0	1	1
				OSBPL10	chr3	1	0	0	0	1	1
				ZNF860	chr3	1	0	0	0	1	1
				KCNV2	chr9	1	0	0	0	1	1
				RNF217	chr6	0	1	0	0	1	1
				IKBIP	chr12	0	1	0	0	1	1
				SLC25A3	chr12	0	1	0	0	1	1
				TMPO	chr12	0	1	0	0	1	1
				APAF1	chr12	0	1	0	0	1	1
				LRRC70	chr5	0	1	0	0	1	1
				VRK1	chr14	0	1	0	0	1	1
				MIPEP	chr13	1	0	0	0	1	1
				C1QTNF9B	chr13	1	0	0	0	1	1
				SPATA13	chr13	1	0	0	0	1	1
				C1QTNF9	chr13	1	0	0	0	1	1
				SACS	chr13	1	0	0	0	1	1
				TNFRSF19	chr13	1	0	0	0	1	1
				SGCG	chr13	1	0	0	0	1	1
				OSBPL3	chr7	0	1	0	0	1	1
				ULK4	chr3	0	1	0	0	1	1
				FZD10	chr12	0	1	0	0	1	1
				RIMBP2	chr12	0	1	0	0	1	1
				TRAK1	chr3	0	1	0	0	1	1
				PIWIL1	chr12	0	1	0	0	1	1
				SNX32	chr11	0	1	0	0	1	1
				EFEMP2	chr11	0	1	0	0	1	1
				FOSL1	chr11	0	1	0	0	1	1
				CCDC85B	chr11	0	1	0	0	1	1
				FIBP	chr11	0	1	0	0	1	1
				MUS81	chr11	0	1	0	0	1	1
				CFL1	chr11	0	1	0	0	1	1
				DRAP1	chr11	0	1	0	0	1	1
				CTSW	chr11	0	1	0	0	1	1
				OVOL1	chr11	0	1	0	0	1	1
				C11orf68	chr11	0	1	0	0	1	1
				KRTAP19-8	chr21	0	1	0	0	1	1
				TIAM1	chr21	0	1	0	0	1	1
				AP000322.54	chr21	0	1	0	0	1	1
				RTN4RL1	chr17	0	1	0	0	1	1
				SMYD4	chr17	0	1	0	0	1	1
				RPA1	chr17	0	1	0	0	1	1
				FSTL5	chr4	1	0	0	0	1	1
				IQGAP1	chr15	0	1	0	0	1	1
				ZNF774	chr15	0	1	0	0	1	1
				MEP1B	chr18	0	1	0	0	1	1
				SH3YL1	chr2	1	0	0	0	1	1
				FMO5	chr1	1	0	0	0	1	1
				PZP	chr12	0	2	0	0	2	2
				NKX2-8	chr14	0	1	0	0	1	1
				SLC25A21	chr14	0	1	0	0	1	1
				PAX9	chr14	0	1	0	0	1	1
				SFTA3	chr14	0	1	0	0	1	1
				PENK	chr8	0	1	0	0	1	1
				ZNF16	chr8	0	1	0	0	1	1
				BAZ1A	chr14	0	1	0	0	1	1
				SRP54	chr14	0	1	0	0	1	1
				STEAP2	chr7	0	4	0	0	4	4
				STEAP1	chr7	0	4	0	0	4	4
				C7orf63	chr7	0	4	0	0	4	4
				C12orf77	chr12	0	1	0	0	1	1
				BCAT1	chr12	0	1	0	0	1	1
				ARHGAP24	chr4	1	0	0	0	1	1
				FMO3	chr1	1	0	0	0	1	1
				SLC38A11	chr2	0	1	0	0	1	1
				OR2A12	chr7	0	4	0	0	4	4
				OR6B1	chr7	0	4	0	0	4	4
				LRRTM3	chr10	0	3	0	0	3	3
				FAM115A	chr7	0	4	0	0	4	4
				NBN	chr8	0	1	0	0	1	1
				OR2A25	chr7	0	4	0	0	4	4
				OSGIN2	chr8	0	1	0	0	1	1
				OR2A5	chr7	0	4	0	0	4	4
				OR2A2	chr7	0	4	0	0	4	4
				DECR1	chr8	0	1	0	0	1	1
				OR2F2	chr7	0	4	0	0	4	4
				OR2F1	chr7	0	4	0	0	4	4
				OR2A14	chr7	0	4	0	0	4	4
				FMN1	chr15	1	1	0	0	2	2
				DEFB127	chr20	2	0	0	0	2	2
				DEFB126	chr20	2	0	0	0	2	2
				DEFB128	chr20	2	0	0	0	2	2
				STARD13	chr13	1	0	0	0	1	1
				PPFIA2	chr12	1	0	0	0	1	1
				WNT5B	chr12	1	0	0	0	1	1
				RAD52	chr12	1	0	0	0	1	1
				ERC1	chr12	1	0	0	0	1	1
				FBXL14	chr12	1	0	0	0	1	1
				PDZK1	chr1	1	1	0	0	2	2
				CD160	chr1	1	1	0	0	2	2
				RNF115	chr1	1	1	0	0	2	2
				DNAH17	chr17	1	0	0	0	1	1
				NEU2	chr2	1	0	0	0	1	1
				C2orf82	chr2	1	0	0	0	1	1
				AC106876.2	chr2	1	0	0	0	1	1
				NGEF	chr2	1	0	0	0	1	1
			GIGYF2	GIGYF2	chr2	1	0	0	0	1	1
				REM1	chr20	0	2	0	0	2	2
				COX4I2	chr20	0	1	0	0	1	1
				HM13	chr20	0	2	0	0	2	2
				DEFB118	chr20	0	2	0	0	2	2
				DEFB121	chr20	0	2	0	0	2	2
				BCL2L1	chr20	0	1	0	0	1	1
				DEFB123	chr20	0	2	0	0	2	2
				DEFB119	chr20	0	2	0	0	2	2
				RALYL	chr8	0	1	0	0	1	1
				CDH18	chr5	2	0	0	0	2	2
				DZANK1	chr20	0	1	0	0	1	1
				SEC23B	chr20	0	1	0	0	1	1
				RBBP9	chr20	0	1	0	0	1	1
				POLR3F	chr20	0	1	0	0	1	1
				ZNF133	chr20	0	1	0	0	1	1
				SPATA31D1	chr9	0	1	0	0	1	1
				TRPM3	chr9	1	0	0	0	1	1
				TLE1	chr9	0	1	0	0	1	1
				TM2D1	chr1	0	1	0	0	1	1
				INADL	chr1	0	1	0	0	1	1
				FARS2	chr6	1	0	0	0	1	1
				RP11-180C1.1	chr4	1	0	0	0	1	1
				KRTAP5-4	chr11	0	1	0	0	1	1
				KRTAP5-2	chr11	0	1	0	0	1	1
				KRTAP5-5	chr11	0	1	0	0	1	1
				KRTAP5-3	chr11	0	1	0	0	1	1
				RBFA	chr18	1	2	0	0	3	3
				TXNL4A	chr18	1	2	0	0	3	3
				AC139100.2	chr18	1	0	0	0	1	1
				HSBP1L1	chr18	1	2	0	0	3	3
				ADNP2	chr18	1	2	0	0	3	3
				PQLC1	chr18	1	2	0	0	3	3
				KCNG2	chr18	1	2	0	0	3	3
				PARD6G	chr18	1	0	0	0	1	1
				FAM126A	chr7	1	0	0	0	1	1
				VPREB1	chr22	0	1	0	0	1	1
				FAT1	chr4	0	3	0	0	3	3
				TGDS	chr13	0	1	0	0	1	1
				GPR180	chr13	0	1	0	0	1	1
				DCT	chr13	0	1	0	0	1	1
				FAM118B	chr11	1	0	0	0	1	1
				RPUSD4	chr11	1	0	0	0	1	1
				DACT2	chr6	0	1	0	0	1	1
				CTAGE6	chr7	0	3	0	0	3	3
				FAM115C	chr7	0	3	0	0	3	3
				GRM7	chr3	0	1	0	0	1	1
				PLGRKT	chr9	0	1	0	0	1	1
				INSL4	chr9	0	1	0	0	1	1
				RLN1	chr9	0	1	0	0	1	1
				RLN2	chr9	0	1	0	0	1	1
				PDE4D	chr5	0	1	0	0	1	1
				RB1CC1	chr8	0	1	0	0	1	1
				LPHN3	chr4	0	1	0	0	1	1
				PTPRM	chr18	1	0	0	0	1	1
				STK38L	chr12	0	1	0	0	1	1
				SMCO2	chr12	0	1	0	0	1	1
				PPFIBP1	chr12	0	1	0	0	1	1
				LARGE	chr22	2	0	0	0	2	2
				ATXN1	chr6	1	0	0	0	1	1
				ALPPL2	chr2	0	1	0	0	1	1
				DIS3L2	chr2	0	1	0	0	1	1
				ALPP	chr2	0	1	0	0	1	1
				ZNF813	chr19	0	1	0	0	1	1
				ZNF331	chr19	0	1	0	0	1	1
				OR14C36	chr1	1	0	0	0	1	1
				OR2T12	chr1	1	0	0	0	1	1
				OR2M4	chr1	1	0	0	0	1	1
				OR2T33	chr1	1	0	0	0	1	1
				TBC1D2B	chr15	0	1	0	0	1	1
				OR2M3	chr1	1	0	0	0	1	1
				OR2M7	chr1	1	0	0	0	1	1
				OR2M2	chr1	1	0	0	0	1	1
				TRIM32	chr9	1	0	0	0	1	1
				PRDM16	chr1	0	2	0	0	2	2
				ACTRT2	chr1	0	2	0	0	2	2
				TTC34	chr1	0	2	0	0	2	2
				PTGIS	chr20	2	0	0	0	2	2
				STH	chr17	0	1	0	0	1	1
				MAPT	chr17	0	1	0	0	1	1
				SPPL2C	chr17	0	1	0	0	1	1
				CRHR1	chr17	0	1	0	0	1	1
			KANSL1	KANSL1	chr17	0	1	0	0	1	1
				ANO5	chr11	0	1	0	0	1	1
				SLC17A6	chr11	0	1	0	0	1	1
				CTXN3	chr5	1	0	0	0	1	1
				C5orf46	chr5	1	0	0	0	1	1
				FER	chr5	1	0	0	0	1	1
				FARP1	chr13	1	0	0	0	1	1
				C7orf10	chr7	1	0	0	0	1	1
				KDM8	chr16	0	1	0	0	1	1
				NSMCE1	chr16	0	1	0	0	1	1
				CTD-3203P2.2	chr16	0	1	0	0	1	1
				IL4R	chr16	0	1	0	0	1	1
				IL21R	chr16	0	1	0	0	1	1
				GDF10	chr10	0	1	0	0	1	1
				AGAP9	chr10	0	1	0	0	1	1
				TIMM23B	chr10	0	1	0	0	1	1
				C10orf53	chr10	0	1	0	0	1	1
				ERCC6	chr10	0	1	0	0	1	1
				NCOA4	chr10	0	1	0	0	1	1
				FRMPD2	chr10	0	1	0	0	1	1
				ZNF488	chr10	0	1	0	0	1	1
				RBP3	chr10	0	1	0	0	1	1
				FAM21B	chr10	0	1	0	0	1	1
				ARHGAP22	chr10	0	1	0	0	1	1
				OGDHL	chr10	0	1	0	0	1	1
				C10orf128	chr10	0	1	0	0	1	1
				ANTXRL	chr10	0	1	0	0	1	1
				FAM21D	chr10	0	1	0	0	1	1
				DRGX	chr10	0	1	0	0	1	1
				AGAP6	chr10	0	1	0	0	1	1
				MSMB	chr10	0	1	0	0	1	1
				CHAT	chr10	0	1	0	0	1	1
				C10orf71	chr10	0	1	0	0	1	1
				VSTM4	chr10	0	1	0	0	1	1
				PTPN20B	chr10	0	1	0	0	1	1
				ANXA8L2	chr10	0	1	0	0	1	1
				FAM25C	chr10	0	1	0	0	1	1
				WDFY4	chr10	0	1	0	0	1	1
				TIMM23	chr10	0	1	0	0	1	1
				FAM170B	chr10	0	1	0	0	1	1
				PGBD3	chr10	0	1	0	0	1	1
				FAM25G	chr10	0	1	0	0	1	1
				AGAP7	chr10	0	1	0	0	1	1
				AGAP8	chr10	0	1	0	0	1	1
				GDF2	chr10	0	1	0	0	1	1
				ANXA8	chr10	0	1	0	0	1	1
				SLC18A3	chr10	0	1	0	0	1	1
				LRRC18	chr10	0	1	0	0	1	1
				ERCC6-PGBD3	chr10	0	1	0	0	1	1
				RGS7	chr1	1	1	0	0	2	2
				DSG3	chr18	0	1	0	0	1	1
				SEMA6D	chr15	1	0	0	0	1	1
				DSG4	chr18	0	1	0	0	1	1
				TAS2R31	chr12	0	1	0	0	1	1
				TAS2R50	chr12	0	1	0	0	1	1
				TAS2R20	chr12	0	1	0	0	1	1
				TAS2R19	chr12	0	1	0	0	1	1
				SLC15A5	chr12	1	0	0	0	1	1
				DERA	chr12	1	0	0	0	1	1
				FAM3D	chr3	0	1	0	0	1	1
				A2M	chr12	0	1	0	0	1	1
				KLRG1	chr12	0	1	0	0	1	1
				C1QTNF5	chr11	0	1	0	0	1	1
				MFRP	chr11	0	1	0	0	1	1
				MCAM	chr11	0	1	0	0	1	1
				CBL	chr11	0	1	0	0	1	1
				RNF26	chr11	0	1	0	0	1	1
				DISC1	chr1	0	2	0	0	2	2
				CNTN6	chr3	0	1	0	0	1	1
				PTPLB	chr3	0	1	0	0	1	1
				WFDC1	chr16	1	0	0	0	1	1
				ADAD2	chr16	1	0	0	0	1	1
				KCNG4	chr16	1	0	0	0	1	1
				THSD7B	chr2	1	1	0	0	2	2
				PLAC9	chr10	1	0	0	0	1	1
				SFTPD	chr10	1	0	0	0	1	1
				TMEM254	chr10	1	0	0	0	1	1
				ANXA11	chr10	1	0	0	0	1	1
				VIMP	chr15	0	1	0	0	1	1
				LRRK1	chr15	0	1	0	0	1	1
				SNRPA1	chr15	0	1	0	0	1	1
				CHSY1	chr15	0	1	0	0	1	1
				ESYT2	chr7	0	2	0	0	2	2
				NCAPG2	chr7	0	1	0	0	1	1
				ZNF750	chr17	0	1	0	0	1	1
				TBCD	chr17	0	1	0	0	1	1
				GOLGB1	chr3	0	1	0	0	1	1
				FBXO40	chr3	0	1	0	0	1	1
				HCLS1	chr3	0	1	0	0	1	1
				ARGFX	chr3	0	1	0	0	1	1
				ADAMTS3	chr4	0	2	0	0	2	2
				NPFFR2	chr4	0	2	0	0	2	2
				GCNT2	chr6	1	0	0	0	1	1
				CTDP1	chr18	0	1	0	0	1	1
				COBLL1	chr2	0	1	0	0	1	1
				DEFB116	chr20	0	1	0	0	1	1
				WDR60	chr7	0	1	0	0	1	1
				TNFRSF11B	chr8	0	1	0	0	1	1
				CENPN	chr16	0	1	0	0	1	1
				C16orf46	chr16	0	1	0	0	1	1
				CMC2	chr16	0	1	0	0	1	1
				ATMIN	chr16	0	1	0	0	1	1
				CDRT15	chr17	0	1	0	0	1	1
				COX10	chr17	0	1	0	0	1	1
				PMP22	chr17	0	1	0	0	1	1
				TVP23C	chr17	0	1	0	0	1	1
				TVP23C-CDRT4	chr17	0	1	0	0	1	1
				HS3ST3B1	chr17	0	1	0	0	1	1
				MLYCD	chr16	0	1	0	0	1	1
				TEKT3	chr17	0	1	0	0	1	1
				CDRT4	chr17	0	1	0	0	1	1
				CTSD	chr11	1	0	0	0	1	1
				IFITM10	chr11	1	0	0	0	1	1
				SYT8	chr11	1	0	0	0	1	1
				KRTAP5-6	chr11	1	0	0	0	1	1
				TUSC3	chr8	0	1	0	0	1	1
				NCOA3	chr20	0	1	0	0	1	1
				SP110	chr2	1	0	0	0	1	1
				SP140	chr2	1	0	0	0	1	1
				SPOCK2	chr10	0	1	0	0	1	1
				CHST3	chr10	0	1	0	0	1	1
				HCN1	chr5	0	1	0	0	1	1
				KSR1	chr17	0	1	0	0	1	1
				WSB1	chr17	0	1	0	0	1	1
				PCMTD1	chr8	1	0	0	0	1	1
				RNASET2	chr6	0	1	0	0	1	1
				RPS6KA2	chr6	0	1	0	0	1	1
				ISPD	chr7	1	0	0	0	1	1
				BBS9	chr7	1	0	0	0	1	1
				MME	chr3	1	0	0	0	1	1
				ACSL3	chr2	0	1	0	0	1	1
				MSH6	chr2	1	0	0	0	1	1
				LIMA1	chr12	0	1	0	0	1	1
				LARP4	chr12	0	1	0	0	1	1
				FAM186A	chr12	0	1	0	0	1	1
				CERS5	chr12	0	1	0	0	1	1
				DIP2B	chr12	0	1	0	0	1	1
				CXCL2	chr4	0	1	0	0	1	1
				PF4	chr4	0	1	0	0	1	1
				PPBP	chr4	0	1	0	0	1	1
				CXCL5	chr4	0	1	0	0	1	1
				CXCL3	chr4	0	1	0	0	1	1
				OR4C15	chr11	1	0	0	0	1	1
				OR4C11	chr11	1	0	0	0	1	1
				OR4C16	chr11	1	0	0	0	1	1
				OR4P4	chr11	1	0	0	0	1	1
				FAM179A	chr2	0	1	0	0	1	1
				PSD3	chr8	1	0	0	0	1	1
				NDNL2	chr15	1	0	0	0	1	1
				FAM189A1	chr15	1	0	0	0	1	1
				RCL1	chr9	0	1	0	0	1	1
				AK3	chr9	0	1	0	0	1	1
				CFHR4	chr1	1	0	0	0	1	1
				HEATR1	chr1	0	1	0	0	1	1
				LRRN3	chr7	1	0	0	0	1	1
				RERGL	chr12	1	0	0	0	1	1
				CNTNAP2	chr7	1	0	0	0	1	1
				OR14A2	chr1	0	1	0	0	1	1
				TRIM58	chr1	0	1	0	0	1	1
				OR6F1	chr1	0	1	0	0	1	1
				NLRP3	chr1	0	1	0	0	1	1
				ZNF695	chr1	0	1	0	0	1	1
				GCSAML	chr1	0	1	0	0	1	1
				OR1C1	chr1	0	1	0	0	1	1
				C1orf229	chr1	0	1	0	0	1	1
				OR13G1	chr1	0	1	0	0	1	1
				OR2C3	chr1	0	1	0	0	1	1
				OR14K1	chr1	0	1	0	0	1	1
				ZNF124	chr1	0	1	0	0	1	1
				OR2B11	chr1	0	1	0	0	1	1
				AHCTF1	chr1	0	1	0	0	1	1
				OR2G2	chr1	0	1	0	0	1	1
				OR2G3	chr1	0	1	0	0	1	1
				OR11L1	chr1	0	1	0	0	1	1
				OR14A16	chr1	0	1	0	0	1	1
				ZNF670	chr1	0	1	0	0	1	1
				ZNF669	chr1	0	1	0	0	1	1
				POLR3C	chr1	0	1	0	0	1	1
				ANKRD34A	chr1	0	1	0	0	1	1
				NBPF10	chr1	0	1	0	0	1	1
				ANKRD35	chr1	0	1	0	0	1	1
				PIAS3	chr1	0	1	0	0	1	1
				TXNIP	chr1	0	1	0	0	1	1
				ITGA10	chr1	0	1	0	0	1	1
				HFE2	chr1	0	1	0	0	1	1
				POLR3GL	chr1	0	1	0	0	1	1
				RBM8A	chr1	0	1	0	0	1	1
				NOTCH2NL	chr1	0	1	0	0	1	1
				LIX1L	chr1	0	1	0	0	1	1
				PEX11B	chr1	0	1	0	0	1	1
				NUDT17	chr1	0	1	0	0	1	1
				CLIC5	chr6	0	1	0	0	1	1
				HTRA3	chr4	0	1	0	0	1	1
				SH3TC1	chr4	0	1	0	0	1	1
				ABLIM2	chr4	0	1	0	0	1	1
				DPYD	chr1	0	1	0	0	1	1
				ZNF721	chr4	1	0	0	0	1	1
				ZNF141	chr4	1	0	0	0	1	1
				ZNF732	chr4	1	0	0	0	1	1
				RP11-362K2.2	chr12	0	1	0	0	1	1
				FER1L6	chr8	0	1	0	0	1	1
				PLEK	chr2	0	1	0	0	1	1
				PAPOLG	chr2	0	1	0	0	1	1
				CYP4V2	chr4	0	1	0	0	1	1
				F11	chr4	0	1	0	0	1	1
				KLKB1	chr4	0	1	0	0	1	1
				FAM149A	chr4	0	1	0	0	1	1
				MPHOSPH6	chr16	1	0	0	0	1	1
				HSD17B2	chr16	1	0	0	0	1	1
				COMMD10	chr5	1	1	0	0	2	2
				NDFIP2	chr13	1	0	0	0	1	1
				TPPP	chr5	0	1	0	0	1	1
				C5orf55	chr5	0	1	0	0	1	1
				OR4X1	chr11	0	1	0	0	1	1
				OR4C3	chr11	0	1	0	0	1	1
				OR4S1	chr11	0	1	0	0	1	1
				CTD-2228K2.5	chr5	0	1	0	0	1	1
				AHRR	chr5	0	2	0	0	2	2
				OR4B1	chr11	0	1	0	0	1	1
				EXOC3	chr5	0	1	0	0	1	1
				OR4C5	chr11	0	1	0	0	1	1
				CEP72	chr5	0	1	0	0	1	1
				OR4X2	chr11	0	1	0	0	1	1
				CPED1	chr7	1	0	0	0	1	1
				ITPR2	chr12	1	0	0	0	1	1
				NFAM1	chr22	0	2	0	0	2	2
				RBM19	chr12	0	1	0	0	1	1
				ANKRD50	chr4	0	1	0	0	1	1
				PAK7	chr20	0	1	0	0	1	1
				SLCO1B3	chr12	1	0	0	0	1	1
				LST3	chr12	1	0	0	0	1	1
				API5	chr11	0	1	0	0	1	1
				FAM170A	chr5	1	0	0	0	1	1
				SETD3	chr14	0	1	0	0	1	1
				CCDC85C	chr14	0	1	0	0	1	1
				CCNK	chr14	0	1	0	0	1	1
				DTD2	chr14	1	0	0	0	1	1
				RP11-176H8.1	chr14	1	0	0	0	1	1
				RBP1	chr3	0	1	0	0	1	1
				RBP2	chr3	0	1	0	0	1	1
				NMNAT3	chr3	0	1	0	0	1	1
				CLSTN2	chr3	0	1	0	0	1	1
				APOL2	chr22	0	1	0	0	1	1
				APOL1	chr22	0	1	0	0	1	1
				MYH9	chr22	0	1	0	0	1	1
				CH25H	chr10	0	1	0	0	1	1
				LIPA	chr10	0	1	0	0	1	1
				IFIT2	chr10	0	1	0	0	1	1
				IQGAP2	chr5	1	0	0	0	1	1
				F2RL2	chr5	1	0	0	0	1	1
				BEND3	chr6	0	1	0	0	1	1
				PDSS2	chr6	0	1	0	0	1	1
				OR1A1	chr17	0	1	0	0	1	1
				OR3A2	chr17	0	1	0	0	1	1
				OR1A2	chr17	0	1	0	0	1	1
				OR1D2	chr17	0	1	0	0	1	1
				TECRL	chr4	0	1	0	0	1	1
				DCDC1	chr11	0	1	0	0	1	1
				CASQ2	chr1	0	1	0	0	1	1
				VANGL1	chr1	0	1	0	0	1	1
				LYPLAL1	chr1	1	0	0	0	1	1
				TNR	chr1	0	1	0	0	1	1
				C1D	chr2	1	0	0	0	1	1
				KANK2	chr19	0	1	0	0	1	1
				DPP10	chr2	1	1	0	0	2	2
				DOCK6	chr19	0	1	0	0	1	1
				SPC24	chr19	0	1	0	0	1	1
				QKI	chr6	0	1	0	0	1	1
				TNK2	chr3	0	1	0	0	1	1
				CPNE8	chr12	0	1	0	0	1	1
				ISX	chr22	0	1	0	0	1	1
				HPSE2	chr10	1	0	0	0	1	1
				EML6	chr2	0	1	0	0	1	1
				AQPEP	chr5	0	1	0	0	1	1
				ARL14EPL	chr5	0	1	0	0	1	1
				TMEM18	chr2	0	1	0	0	1	1
				QRFP	chr9	0	1	0	0	1	1
				ABL1	chr9	0	1	0	0	1	1
				HSPH1	chr13	0	1	0	0	1	1
				B3GALTL	chr13	0	1	0	0	1	1
				RPUSD2	chr15	0	1	0	0	1	1
				CASC5	chr15	0	1	0	0	1	1
				C15orf57	chr15	0	1	0	0	1	1
				SLC45A2	chr5	0	1	0	0	1	1
				AMACR	chr5	0	1	0	0	1	1
				C1QTNF3	chr5	0	1	0	0	1	1
				HPCAL1	chr2	0	1	0	0	1	1
				CXCR4	chr2	0	1	0	0	1	1
				DARS	chr2	0	1	0	0	1	1
				NUDT2	chr9	0	1	0	0	1	1
				KIF24	chr9	0	1	0	0	1	1
				UBAP1	chr9	0	1	0	0	1	1
				C9orf24	chr9	0	1	0	0	1	1
				KIAA1161	chr9	0	1	0	0	1	1
				GOLGA6L1	chr15	0	1	0	0	1	1
				ADAL	chr15	1	0	0	0	1	1
				TP53BP1	chr15	1	0	0	0	1	1
				ZSCAN29	chr15	1	0	0	0	1	1
			MAP1A	MAP1A	chr15	1	0	0	0	1	1
				TUBGCP4	chr15	1	0	0	0	1	1
				USH2A	chr1	1	0	0	0	1	1
				RP11-763F8.1	chr4	0	1	0	0	1	1
				AGTPBP1	chr9	0	1	0	0	1	1
				EXOC2	chr6	0	1	0	0	1	1
				HUS1B	chr6	0	1	0	0	1	1
				IRF4	chr6	0	1	0	0	1	1

## Sheet: Table S5
Table S5. General population (Generation Scotland) CNV descriptives
Insomnia risk gene	Clock gene	Circadian gene	SFARI gene	Non Sleep Genes	CHR	DEL (0 =no; 1=yes)	DUP (0 =no; 1=yes)	denovo	inherited	unknown inheritance	Total
ADAP2					chr17	1	0	0	0	1	1
AGAP1					chr2	1	2	0	0	3	3
AKT3					chr1	0	1	0	0	1	1
ALKBH4					chr7	0	1	0	0	1	1
ANKFY1					chr17	0	1	0	0	1	1
ARAP1					chr11	0	2	0	0	2	2
ARHGAP10					chr4	0	1	0	0	1	1
ASTN2					chr9	5	0	0	0	5	5
ATAD5					chr17	1	0	0	0	1	1
ATG16L2					chr11	0	1	0	0	1	1
AVL9					chr7	1	0	0	0	1	1
B3GALT6					chr1	1	1	0	0	2	2
B3GAT1					chr11	0	17	0	0	17	17
BANK1					chr4	0	2	0	0	2	2
BRINP3					chr1	2	0	0	0	2	2
C16orf62					chr16	0	2	0	0	2	2
C16orf72					chr16	0	1	0	0	1	1
C1QTNF7					chr4	0	1	0	0	1	1
C5orf30					chr5	1	0	0	0	1	1
C5orf45					chr5	0	2	0	0	2	2
C6orf106					chr6	0	1	0	0	1	1
C7orf66					chr7	1	1	0	1	1	2
CALHM2					chr10	0	3	0	0	3	3
CCDC167					chr6	0	1	0	0	1	1
CCDC77					chr12	0	2	0	0	2	2
CCSER1					chr4	0	5	0	0	5	5
CDH13					chr16	2	2	0	1	3	4
CGNL1					chr15	0	33	0	0	33	33
CNTN5					chr11	1	0	0	0	1	1
CNTNAP5					chr2	0	1	0	0	1	1
COA4					chr11	0	1	0	0	1	1
COMTD1					chr10	0	2	0	0	2	2
CPSF3L					chr1	0	1	0	0	1	1
CRLF3					chr17	1	0	0	0	1	1
CSMD1					chr8	0	2	0	0	2	2
CSMD3					chr8	1	0	0	0	1	1
CTNNA3					chr10	32	1	0	0	33	33
CYB5D2					chr17	0	1	0	0	1	1
DEFB115					chr20	0	1	0	0	1	1
DEFB124					chr20	0	1	0	0	1	1
DENND1A					chr9	0	1	0	0	1	1
DGKI					chr7	0	1	0	0	1	1
DNAJB13					chr11	0	1	0	0	1	1
DVL1					chr1	0	1	0	0	1	1
EYS					chr6	2	1	0	0	3	3
FCHSD2					chr11	0	1	0	0	1	1
FPGT-TNNI3K					chr1	0	3	0	0	3	3
GLIS3					chr9	0	3	0	0	3	3
GPER1					chr7	1	0	0	0	1	1
GPR125					chr4	0	3	0	0	3	3
GREB1L					chr18	0	1	0	0	1	1
GRM5					chr11	0	1	0	0	1	1
ICA1L					chr2	0	1	0	0	1	1
INA					chr10	0	1	0	0	1	1
KCNIP4					chr4	0	1	0	0	1	1
KDM5A		KDM5A			chr12	0	1	0	0	1	1
LDB2					chr4	1	0	0	0	1	1
LINGO2					chr9	36	1	0	1	36	37
LRPPRC					chr2	0	2	0	0	2	2
LTC4S					chr5	0	2	0	0	2	2
LUZP2					chr11	0	1	0	0	1	1
MACROD2					chr20	3	1	0	0	4	4
MAML1					chr5	0	1	0	0	1	1
MAN1A2					chr1	1	0	0	0	1	1
MARS2					chr2	0	1	0	0	1	1
MDGA1					chr6	0	1	0	0	1	1
MED27					chr9	0	1	0	0	1	1
MICA					chr6	9	3	0	0	12	12
MMRN1					chr4	1	0	0	0	1	1
MON1B					chr16	0	1	0	0	1	1
MRPL48					chr11	0	1	0	0	1	1
MSRA					chr8	1	4	0	1	4	5
MXRA8					chr1	0	1	0	0	1	1
NEGR1					chr1	2	1	0	0	3	3
NLGN1		NLGN1			chr3	0	1	0	0	1	1
NPAS3					chr14	1	0	0	0	1	1
NPY					chr7	0	1	0	0	1	1
NR3C2			NR3C2		chr4	0	1	0	0	1	1
NRG3					chr10	1	0	0	0	1	1
NUP160					chr11	0	1	0	0	1	1
OR12D3					chr6	0	4	0	0	4	4
OR14J1					chr6	0	4	0	0	4	4
OR2J2					chr6	0	4	0	0	4	4
OR5V1					chr6	0	4	0	0	4	4
ORAI2					chr7	0	1	0	0	1	1
OTUD6B					chr8	0	1	0	0	1	1
PAAF1					chr11	0	1	0	0	1	1
PACRG					chr6	0	3	0	0	3	3
PACSIN1					chr6	0	1	0	0	1	1
PAM					chr5	0	1	0	0	1	1
PARK2					chr6	6	32	0	3	35	38
PCGF6					chr10	0	1	0	0	1	1
PDCD11					chr10	0	3	0	0	3	3
PDE2A					chr11	0	1	0	0	1	1
PICALM					chr11	0	1	0	0	1	1
PPIP5K2					chr5	1	0	0	0	1	1
PRKRIP1					chr7	0	1	0	0	1	1
PTN					chr7	0	1	0	0	1	1
PTPRD					chr9	2	2	0	0	4	4
PTPRJ					chr11	0	2	0	0	2	2
RANBP17					chr5	0	1	0	0	1	1
RASGEF1A					chr10	0	1	0	0	1	1
RASGEF1C					chr5	0	2	0	0	2	2
RASGRP1					chr15	0	1	0	0	1	1
RBFOX1					chr16	5	0	0	0	5	5
RET					chr10	0	2	0	0	2	2
RFC5					chr12	0	1	0	0	1	1
RFTN2					chr2	0	1	0	0	1	1
RNF130					chr5	0	2	0	0	2	2
RRM2B					chr8	0	1	0	0	1	1
RSRC1					chr3	0	1	0	0	1	1
SCNN1D					chr1	0	1	0	0	1	1
SDF4					chr1	1	1	0	0	2	2
SDK1					chr7	0	1	0	0	1	1
SH3TC2					chr5	0	1	0	1	0	1
SIPA1L3					chr19	0	1	0	0	1	1
SLC7A5					chr16	1	0	0	0	1	1
SNCA					chr4	1	0	0	0	1	1
SNRPC					chr6	0	1	0	0	1	1
SNX29					chr16	1	0	0	0	1	1
SQSTM1					chr5	0	2	0	0	2	2
STARD10					chr11	0	1	0	0	1	1
SYCE1L					chr16	0	1	0	0	1	1
TAF11					chr6	0	1	0	0	1	1
TAF5					chr10	0	2	0	0	2	2
TBC1D9B					chr5	0	2	0	0	2	2
TBL2					chr7	0	1	0	0	1	1
TCF4			TCF4		chr18	0	1	0	0	1	1
TEFM					chr17	1	0	0	0	1	1
THUMPD1					chr16	0	1	0	0	1	1
TNFRSF4					chr1	1	1	0	0	2	2
TNNI3K					chr1	0	3	0	0	3	3
TSPAN5					chr4	0	2	0	0	2	2
TTLL10					chr1	1	1	0	0	2	2
UBE2J2					chr1	0	1	0	0	1	1
UBR5					chr8	0	1	0	0	1	1
UHRF1BP1					chr6	0	1	0	0	1	1
UNG					chr12	0	3	0	0	3	3
USMG5					chr10	0	2	0	0	2	2
USP20					chr9	0	1	0	0	1	1
VDAC2					chr10	0	2	0	0	2	2
VSIG10					chr12	0	1	0	0	1	1
WDR87					chr19	0	1	0	0	1	1
WSB2					chr12	0	1	0	0	1	1
ZFP30					chr19	1	0	0	0	1	1
ZNF311					chr6	0	4	0	0	4	4
ZNF540					chr19	1	0	0	0	1	1
ZNF569					chr19	1	0	0	0	1	1
ZNF571					chr19	1	0	0	0	1	1
ZNF573					chr19	1	0	0	0	1	1
ZNF607					chr19	1	0	0	0	1	1
ZNF793					chr19	1	0	0	0	1	1
		AANAT			chr17	0	1	0	0	1	1
		ADA			chr20	0	1	0	0	1	1
		ADCY2			chr5	0	1	0	0	1	1
		ADCY8			chr8	0	1	0	0	1	1
		ADCYAP1			chr18	0	1	0	0	1	1
		ADIPOQ			chr3	0	1	0	0	1	1
		ADK			chr10	1	0	0	0	1	1
		ADORA2A			chr22	0	1	0	0	1	1
		AHR			chr7	0	2	0	0	2	2
	ARNTL	ARNTL			chr11	0	1	0	0	1	1
	ARNTL2	ARNTL2			chr12	2	1	0	0	3	3
		ATF5			chr19	0	1	0	0	1	1
	BHLHE40	BHLHE40			chr3	0	1	0	0	1	1
		CACNA1C	CACNA1C		chr12	0	1	0	0	1	1
		CLDN4			chr7	0	1	0	0	1	1
		CREM			chr10	0	1	0	0	1	1
		CRX			chr19	0	1	0	0	1	1
		GNG11			chr7	0	1	0	0	1	1
		GNG7			chr19	0	2	0	0	2	2
		GNGT1			chr7	0	1	0	0	1	1
		GRIA4			chr11	0	1	0	0	1	1
		GRIN2A			chr16	0	2	0	0	2	2
		GRIN2B	GRIN2B		chr12	0	1	0	0	1	1
		HNF1B			chr17	0	1	0	0	1	1
		HTR7			chr10	0	2	0	0	2	2
		ID1			chr20	0	1	0	0	1	1
		ITPR1			chr3	0	1	0	0	1	1
		KCNJ5			chr11	0	2	0	0	2	2
		MAPK8			chr10	1	0	0	0	1	1
		MTNR1A			chr4	0	1	0	1	0	1
		MYBBP1A			chr17	1	0	0	0	1	1
		NOS2			chr17	0	2	0	0	2	2
		NTRK2			chr9	0	4	0	0	4	4
		PLCB1			chr20	0	3	0	0	3	3
		PRKAB2			chr1	1	2	0	1	2	3
		PRKACG			chr9	0	3	0	0	3	3
		PRKG1			chr10	1	2	0	0	3	3
		PSPC1			chr13	0	2	0	0	2	2
		RPE65			chr1	0	1	0	0	1	1
		RYR2			chr1	1	1	0	0	2	2
		SLC9A3			chr5	0	5	0	0	5	5
		SUV39H2			chr10	0	1	0	0	1	1
		TBL1XR1	TBL1XR1		chr3	0	2	0	0	2	2
		TGS1			chr8	0	6	0	0	6	6
		TNFRSF11A			chr18	0	1	0	0	1	1
		TYMS			chr18	1	1	0	0	2	2
				PTCHD3	chr10	36	0	0	1	35	36
				SLC16A14	chr2	0	4	0	0	4	4
			TRIP12	TRIP12	chr2	0	5	0	0	5	5
				FBXO36	chr2	0	4	0	0	4	4
				NSUN7	chr4	0	12	0	0	12	12
				TOP3B	chr22	5	29	0	2	32	34
				C1QTNF9B	chr13	1	4	0	0	5	5
				SGCG	chr13	2	5	0	0	7	7
				SPATA13	chr13	1	4	0	0	5	5
				MIPEP	chr13	1	4	0	0	5	5
				SACS	chr13	1	5	0	0	6	6
				TNFRSF19	chr13	1	4	0	0	5	5
				SLC2A3	chr12	26	156	1	5	176	182
				PABPC4L	chr4	24	1	0	0	25	25
				SLC2A14	chr12	26	155	1	5	175	181
				MSR1	chr8	20	1	0	2	19	21
				ARPP21	chr3	0	25	0	1	24	25
				HSBP1L1	chr18	0	1	0	0	1	1
				TXNL4A	chr18	0	1	0	0	1	1
				RBFA	chr18	0	1	0	0	1	1
				OR4C46	chr11	0	6	0	1	5	6
				OR4A5	chr11	0	6	0	1	5	6
				IMMP2L	chr7	38	4	0	0	42	42
				GLRA1	chr5	0	1	0	0	1	1
				KIF25	chr6	0	239	0	10	229	239
				FRMD1	chr6	0	240	0	10	230	240
				MLLT4	chr6	0	237	0	10	227	237
				CD300C	chr17	0	15	0	0	15	15
				GPR142	chr17	0	15	0	0	15	15
				TTYH2	chr17	0	15	0	0	15	15
				RPL38	chr17	0	15	0	0	15	15
				CD300LB	chr17	0	15	0	0	15	15
				CD300E	chr17	0	15	0	0	15	15
				DNAI2	chr17	0	15	0	0	15	15
				CD300LD	chr17	0	15	0	0	15	15
				KIF19	chr17	0	15	0	0	15	15
				GPRC5C	chr17	0	15	0	0	15	15
				BTBD17	chr17	0	15	0	0	15	15
				C17orf77	chr17	0	15	0	0	15	15
				RAB37	chr17	0	10	0	0	10	10
				CD300A	chr17	0	15	0	0	15	15
				LRRK1	chr15	0	3	0	0	3	3
				ALDH1A3	chr15	0	3	0	0	3	3
				ASB7	chr15	0	1	0	0	1	1
				CERS3	chr15	0	1	0	0	1	1
				LINS	chr15	0	1	0	0	1	1
				ZNF578	chr19	2	1	0	0	3	3
				ZNF808	chr19	1	0	0	0	1	1
				PLN	chr6	0	3	0	0	3	3
				ZNF534	chr19	2	1	0	0	3	3
				CEP85L	chr6	0	3	0	0	3	3
				SLC25A40	chr7	0	2	0	0	2	2
				ABCB1	chr7	0	2	0	0	2	2
				RUNDC3B	chr7	0	2	0	0	2	2
				DBF4	chr7	0	2	0	0	2	2
				MUC15	chr11	2	0	0	0	2	2
				SLC5A12	chr11	2	0	0	0	2	2
				ANO3	chr11	2	0	0	0	2	2
				GOLGA6L4	chr15	0	2	0	0	2	2
				ADAMTSL3	chr15	1	2	0	0	3	3
				RP11-182J1.16	chr15	0	2	0	0	2	2
				DSG4	chr18	0	7	0	0	7	7
				DSG3	chr18	0	7	0	0	7	7
				ADRBK2	chr22	2	1	0	0	3	3
				ASB18	chr2	0	1	0	0	1	1
				IQCA1	chr2	0	1	0	0	1	1
				BCO2	chr11	0	1	0	0	1	1
				MALL	chr2	31	12	0	0	43	43
				DIXDC1	chr11	0	1	0	0	1	1
				C11orf57	chr11	0	1	0	0	1	1
				NPHP1	chr2	31	12	0	0	43	43
				SLIT1	chr10	0	6	0	0	6	6
				IL18	chr11	0	1	0	0	1	1
				SDHD	chr11	0	1	0	0	1	1
				TIMM8B	chr11	0	1	0	0	1	1
				PIH1D2	chr11	0	1	0	0	1	1
				DLAT	chr11	0	1	0	0	1	1
				PTS	chr11	0	1	0	0	1	1
				TEX12	chr11	0	1	0	0	1	1
				SYCE1	chr10	3	145	0	3	145	148
				CYP2E1	chr10	3	187	0	3	187	190
				C9orf62	chr9	0	37	0	1	36	37
				C9orf40	chr9	0	1	0	0	1	1
				TRPM6	chr9	0	2	0	0	2	2
				TLL1	chr4	1	0	0	0	1	1
				BTNL9	chr5	1	3	0	0	4	4
				SPSB1	chr1	0	29	0	2	27	29
				TECRL	chr4	0	2	0	0	2	2
				H6PD	chr1	0	29	0	2	27	29
				TDP1	chr14	1	1	0	0	2	2
				CHRNA7	chr15	1	56	0	2	55	57
				EFCAB11	chr14	1	1	0	0	2	2
				NXN	chr17	1	18	0	1	18	19
				RP11-676J12.7	chr17	1	21	0	1	21	22
				ATCAY	chr19	0	1	0	0	1	1
				ZFR2	chr19	0	1	0	0	1	1
				TIMM22	chr17	0	8	0	1	7	8
				WWOX	chr16	5	2	0	1	6	7
				OR2Y1	chr5	0	8	0	0	8	8
				LYN	chr8	0	6	0	0	6	6
				UBE2U	chr1	0	1	0	0	1	1
				THSD7A	chr7	1	0	0	0	1	1
				SLC17A5	chr6	0	2	0	0	2	2
				DOCK10	chr2	0	3	0	0	3	3
				TXNDC9	chr2	0	1	0	0	1	1
				LYG2	chr2	0	1	0	0	1	1
				LYG1	chr2	0	1	0	0	1	1
				LILRB5	chr19	0	8	0	0	8	8
				LILRA5	chr19	0	8	0	0	8	8
				LILRB2	chr19	0	8	0	0	8	8
				LILRA3	chr19	0	8	0	0	8	8
				LILRA6	chr19	0	7	0	0	7	7
				FAM153C	chr5	0	3	0	0	3	3
				RPSAP58	chr19	6	1	0	0	7	7
				ZNF675	chr19	6	1	0	0	7	7
				PROP1	chr5	0	3	0	0	3	3
				ZNF681	chr19	6	1	0	0	7	7
				SORCS2	chr4	0	1	0	0	1	1
				CLDN9	chr16	0	3	0	0	3	3
				HCFC1R1	chr16	0	3	0	0	3	3
				PKMYT1	chr16	0	3	0	0	3	3
				FLYWCH1	chr16	0	4	0	0	4	4
				THOC6	chr16	0	3	0	0	3	3
				CCDC64B	chr16	0	3	0	0	3	3
				CLDN6	chr16	0	3	0	0	3	3
				PAQR4	chr16	0	3	0	0	3	3
				TNFRSF12A	chr16	0	3	0	0	3	3
				KREMEN2	chr16	0	3	0	0	3	3
				MMP25	chr16	0	2	0	0	2	2
				KLHL41	chr2	0	4	0	0	4	4
				FASTKD1	chr2	0	4	0	0	4	4
				BBS5	chr2	0	4	0	0	4	4
				RP11-724O16.1	chr2	0	4	0	0	4	4
				ZNF268	chr12	0	3	0	0	3	3
				CTD-2140B24.4	chr12	0	3	0	0	3	3
				ZNF10	chr12	0	3	0	0	3	3
				ZNF140	chr12	0	3	0	0	3	3
				TBX5	chr12	0	1	0	0	1	1
				ZNF891	chr12	0	3	0	0	3	3
				KLHL12	chr1	0	2	0	0	2	2
				RABIF	chr1	0	2	0	0	2	2
				PDZD2	chr5	0	9	0	0	9	9
				GOLPH3	chr5	0	9	0	0	9	9
				MBD3L4	chr19	0	17	0	2	15	17
				EMR1	chr19	0	16	0	2	14	16
				MBD3L5	chr19	0	17	0	2	15	17
				ZNF557	chr19	0	17	0	2	15	17
				MBD3L2	chr19	0	17	0	2	15	17
				MBD3L3	chr19	0	17	0	2	15	17
				STK32B	chr4	1	2	0	0	3	3
				C4orf6	chr4	0	2	0	0	2	2
				EVC2	chr4	0	2	0	0	2	2
				FAM19A5	chr22	0	1	0	0	1	1
				CTA-299D3.8	chr22	0	1	0	0	1	1
				SNAI3	chr16	0	5	0	0	5	5
				PIEZO1	chr16	0	5	0	0	5	5
				RNF166	chr16	0	5	0	0	5	5
				SIGLECL1	chr19	0	1	0	0	1	1
				CTU2	chr16	0	5	0	0	5	5
				ZC3H18	chr16	0	8	0	0	8	8
				ACSF3	chr16	1	5	0	0	6	6
				ZFPM1	chr16	0	5	0	0	5	5
				CYBA	chr16	0	5	0	0	5	5
				MVD	chr16	0	5	0	0	5	5
				IL17C	chr16	0	5	0	0	5	5
				ZNF469	chr16	0	5	0	0	5	5
				CD33	chr19	0	1	0	0	1	1
				CBFA2T3	chr16	0	5	0	0	5	5
				ETV4	chr17	0	4	0	0	4	4
				DHX8	chr17	0	4	0	0	4	4
				FER1L6	chr8	2	2	0	0	4	4
				SRBD1	chr2	0	9	0	2	7	9
				PRKCE	chr2	0	9	0	2	7	9
				GPR128	chr3	0	40	0	3	37	40
				TFG	chr3	0	40	0	3	37	40
				RP11-297M9.1	chr16	0	1	0	0	1	1
				PTGIS	chr20	7	0	0	1	6	7
				MMD2	chr7	1	0	0	0	1	1
				AP5Z1	chr7	1	0	0	0	1	1
				PAPOLB	chr7	1	0	0	0	1	1
				RADIL	chr7	1	0	0	0	1	1
				ULK4	chr3	4	0	0	0	4	4
				UNC13C	chr15	0	1	0	0	1	1
			ANK3	ANK3	chr10	0	1	0	0	1	1
				TARSL2	chr15	0	14	0	1	13	14
				OR4F6	chr15	1	4	0	0	5	5
				RP11-89K11.1	chr15	0	9	0	0	9	9
				TM2D3	chr15	0	13	0	1	12	13
				DOCK8	chr9	0	17	0	2	15	17
				CBWD1	chr9	0	2	0	2	0	2
				KANK1	chr9	0	12	0	1	11	12
				FOXD4	chr9	0	2	0	2	0	2
				C9orf66	chr9	0	6	0	2	4	6
				LIN7B	chr19	0	1	0	0	1	1
				FOXH1	chr8	0	1	0	0	1	1
				GPT	chr8	0	1	0	0	1	1
				VPS28	chr8	0	1	0	0	1	1
				LRRC14	chr8	0	1	0	0	1	1
				PPFIA3	chr19	0	1	0	0	1	1
				KIFC2	chr8	0	1	0	0	1	1
				SLC39A4	chr8	0	1	0	0	1	1
				C8orf82	chr8	0	1	0	0	1	1
				TRPM4	chr19	0	1	0	0	1	1
				C19orf73	chr19	0	1	0	0	1	1
				TONSL	chr8	0	1	0	0	1	1
				MFSD3	chr8	0	1	0	0	1	1
				TMEM249	chr8	0	1	0	0	1	1
				SLC52A2	chr8	0	1	0	0	1	1
				LRRC24	chr8	0	1	0	0	1	1
				HRC	chr19	0	1	0	0	1	1
				CYHR1	chr8	0	1	0	0	1	1
				CPSF1	chr8	0	1	0	0	1	1
				ADCK5	chr8	0	1	0	0	1	1
				ARHGAP39	chr8	0	1	0	0	1	1
				FBXL6	chr8	0	1	0	0	1	1
				PPP1R16A	chr8	0	1	0	0	1	1
				SMIM21	chr18	0	1	0	0	1	1
				DDX59	chr1	1	0	0	0	1	1
				ZNF577	chr19	1	9	0	0	10	10
				ZNF350	chr19	1	8	0	0	9	9
				CAMSAP2	chr1	1	0	0	0	1	1
				ASCL5	chr1	1	0	0	0	1	1
				TNNI1	chr1	1	0	0	0	1	1
				KIF21B	chr1	1	0	0	0	1	1
				FPR3	chr19	1	9	0	0	10	10
				PKP1	chr1	1	0	0	0	1	1
				GPR25	chr1	1	0	0	0	1	1
				KRT85	chr12	0	15	0	1	14	15
				TIMM21	chr18	0	1	0	0	1	1
				LAD1	chr1	1	0	0	0	1	1
				FBXO15	chr18	0	1	0	0	1	1
				ZNF613	chr19	1	8	0	0	9	9
				RP11-321M21.3	chr18	0	1	0	0	1	1
				C1orf106	chr1	1	0	0	0	1	1
				KIF14	chr1	1	0	0	0	1	1
				ZNF432	chr19	1	8	0	0	9	9
				KRT86	chr12	0	14	0	1	13	14
				KRT84	chr12	0	15	0	1	14	15
				ZNF615	chr19	1	8	0	0	9	9
				ZNF649	chr19	1	8	0	0	9	9
				CACNA1S	chr1	1	0	0	0	1	1
				FPR2	chr19	1	6	0	0	7	7
				TNNT2	chr1	1	0	0	0	1	1
				ZNF614	chr19	1	8	0	0	9	9
				KRT83	chr12	0	15	0	1	14	15
				TMEM9	chr1	1	0	0	0	1	1
				ALDH2	chr12	0	11	0	0	11	11
				ACAD10	chr12	0	8	0	0	8	8
				MAPKAPK5	chr12	0	8	0	0	8	8
				GLDC	chr9	1	1	0	0	2	2
				BICC1	chr10	0	2	0	0	2	2
				SHROOM3	chr4	0	1	0	0	1	1
				BIRC6	chr2	0	17	0	0	17	17
				TTC27	chr2	1	19	0	0	20	20
				LTBP1	chr2	1	15	0	0	16	16
				PLG	chr6	0	1	0	0	1	1
				LPA	chr6	0	1	0	0	1	1
				RP11-96O20.4	chr15	0	2	0	0	2	2
				SQRDL	chr15	0	3	0	0	3	3
				BOD1L2	chr18	0	1	0	0	1	1
				CLN8	chr8	0	3	0	0	3	3
				ARHGEF10	chr8	0	4	0	0	4	4
				DLGAP2	chr8	0	2	0	0	2	2
				PCCA	chr13	1	0	0	0	1	1
				RBM20	chr10	0	2	0	0	2	2
				TUBB3	chr16	2	0	0	0	2	2
				AKAP13	chr15	0	18	0	0	18	18
				TCF25	chr16	1	0	0	0	1	1
				MC1R	chr16	1	0	0	0	1	1
				SPIRE2	chr16	1	0	0	0	1	1
				FANCA	chr16	2	0	0	0	2	2
				CCDC163P	chr1	0	1	0	0	1	1
				PRDX1	chr1	0	1	0	0	1	1
				AKR1A1	chr1	0	1	0	0	1	1
				NASP	chr1	0	1	0	0	1	1
				MMACHC	chr1	0	1	0	0	1	1
				TESK2	chr1	0	1	0	0	1	1
				NELL1	chr11	0	5	0	0	5	5
				FAIM	chr3	0	1	0	0	1	1
				PIK3CB	chr3	0	1	0	0	1	1
				CRYL1	chr13	4	0	0	0	4	4
				ANKRD6	chr6	1	0	0	0	1	1
				RNF8	chr6	0	2	0	0	2	2
				ZFAND3	chr6	0	1	0	0	1	1
				TBC1D22B	chr6	0	2	0	0	2	2
				CMTR1	chr6	0	1	0	0	1	1
				NPFFR1	chr10	0	1	0	0	1	1
				PPA1	chr10	0	1	0	0	1	1
				PLEKHA5	chr12	0	23	0	0	23	23
				AEBP2	chr12	0	16	0	0	16	16
				CNTN4	chr3	4	6	0	1	9	10
				IRGM	chr5	6	0	0	0	6	6
				SMIM3	chr5	6	0	0	0	6	6
				ZNF300	chr5	6	0	0	0	6	6
				SLC1A6	chr19	0	1	0	0	1	1
				CCDC105	chr19	0	1	0	0	1	1
				SLFN13	chr17	18	1	0	1	18	19
				SLFN11	chr17	18	2	0	1	19	20
				SLFN12	chr17	18	2	0	1	19	20
				TUBGCP5	chr15	28	16	0	1	43	44
				CYFIP1	chr15	28	16	0	1	43	44
				NIPA1	chr15	28	16	0	1	43	44
				NIPA2	chr15	28	16	0	1	43	44
				PRDM7	chr16	0	2	0	1	1	2
				C16orf3	chr16	0	2	0	1	1	2
				DBNDD1	chr16	0	2	0	1	1	2
				GAS8	chr16	0	2	0	1	1	2
				AP000322.53	chr21	0	29	0	0	29	29
				AP000322.54	chr21	0	29	0	0	29	29
				KCNE2	chr21	0	29	0	0	29	29
				KCNE1	chr21	0	29	0	0	29	29
				SMIM11	chr21	0	29	0	0	29	29
				RCAN1	chr21	0	28	0	0	28	28
				AGPAT4	chr6	0	1	0	0	1	1
				ZNF518B	chr4	0	4	0	0	4	4
				SLC2A9	chr4	1	3	0	0	4	4
				DRD5	chr4	0	1	0	0	1	1
				VAPA	chr18	0	4	0	0	4	4
				WDR1	chr4	0	3	0	0	3	3
				CLNK	chr4	0	4	0	0	4	4
				COPS8	chr2	1	0	0	0	1	1
				GJA5	chr1	1	2	0	1	2	3
				CHD1L	chr1	1	2	0	1	2	3
				BCL9	chr1	1	2	0	1	2	3
				GJA8	chr1	1	2	0	1	2	3
				GPR89B	chr1	1	2	0	1	2	3
				NBPF24	chr1	1	2	0	1	2	3
				ACP6	chr1	1	2	0	1	2	3
				FMO5	chr1	1	2	0	1	2	3
				PLEKHA4	chr19	0	2	0	0	2	2
				NUCB1	chr19	0	2	0	0	2	2
				TULP2	chr19	0	2	0	0	2	2
				HSD17B14	chr19	0	2	0	0	2	2
				BCAT2	chr19	0	2	0	0	2	2
				PPP1R15A	chr19	0	2	0	0	2	2
				MUC6	chr11	0	2	0	0	2	2
				EFCAB4A	chr11	0	1	0	0	1	1
				PIDD	chr11	0	1	0	0	1	1
				AP2A2	chr11	0	2	0	0	2	2
				CD151	chr11	0	1	0	0	1	1
				TALDO1	chr11	0	1	0	0	1	1
				MUC2	chr11	0	2	0	0	2	2
				TMEM80	chr11	0	1	0	0	1	1
				CEND1	chr11	0	1	0	0	1	1
				RPLP2	chr11	0	1	0	0	1	1
				POLR2L	chr11	0	1	0	0	1	1
				SLC25A22	chr11	0	1	0	0	1	1
				AP006621.5	chr11	0	1	0	0	1	1
			DEAF1	DEAF1	chr11	0	1	0	0	1	1
				CHID1	chr11	0	1	0	0	1	1
				EPS8L2	chr11	0	1	0	0	1	1
				PNPLA2	chr11	0	1	0	0	1	1
				PDDC1	chr11	0	1	0	0	1	1
				TSPAN4	chr11	0	1	0	0	1	1
				CDH15	chr16	0	3	0	0	3	3
				BMP8B	chr1	0	4	0	0	4	4
				TRIT1	chr1	0	4	0	0	4	4
				OXCT2	chr1	0	4	0	0	4	4
				PPIE	chr1	0	4	0	0	4	4
				YEATS2	chr3	0	1	0	0	1	1
				ABCC5	chr3	0	1	0	0	1	1
				PARL	chr3	0	1	0	0	1	1
				MAP6D1	chr3	0	1	0	0	1	1
				PMM2	chr16	0	1	0	0	1	1
				CARHSP1	chr16	0	1	0	0	1	1
				ABAT	chr16	1	1	0	0	2	2
				USP7	chr16	0	1	0	0	1	1
				TMEM186	chr16	0	1	0	0	1	1
				SLC7A13	chr8	0	3	0	0	3	3
				TEX101	chr19	0	1	0	0	1	1
				CACNB2	chr10	0	1	0	0	1	1
				ZNF683	chr1	1	0	0	0	1	1
				AIM1L	chr1	1	0	0	0	1	1
				UBE2G1	chr17	0	1	0	0	1	1
				ZZEF1	chr17	0	1	0	0	1	1
				SLC35F2	chr11	0	3	0	0	3	3
				H3F3A	chr1	0	1	0	0	1	1
				ACBD3	chr1	0	1	0	0	1	1
				CUL5	chr11	0	3	0	0	3	3
				SLN	chr11	0	1	0	0	1	1
				RAB39A	chr11	0	3	0	0	3	3
				KCNU1	chr8	0	1	0	0	1	1
				FHIT	chr3	0	9	0	0	9	9
				IGSF6	chr16	3	10	0	1	12	13
				OTOA	chr16	3	10	0	1	12	13
				METTL9	chr16	3	10	0	1	12	13
				AF165138.7	chr21	1	0	0	0	1	1
				RBFOX3	chr17	2	0	0	0	2	2
				FARS2	chr6	3	0	0	0	3	3
				IRF4	chr6	0	3	0	0	3	3
				DUSP22	chr6	0	1	0	0	1	1
				DISC1	chr1	2	10	0	1	11	12
				TRIML2	chr4	10	13	0	0	23	23
				ZFP42	chr4	10	12	0	0	22	22
				TRIML1	chr4	12	12	0	1	23	24
				KCNB2	chr8	0	1	0	0	1	1
				NXPH1	chr7	0	2	0	1	1	2
				TTC6	chr14	1	0	0	0	1	1
				FAM71F2	chr7	1	0	0	0	1	1
				HILPDA	chr7	1	0	0	0	1	1
				CCDC136	chr7	1	0	0	0	1	1
				METTL2B	chr7	1	0	0	0	1	1
				OPN1SW	chr7	1	0	0	0	1	1
				CALU	chr7	1	0	0	0	1	1
				IMPDH1	chr7	1	0	0	0	1	1
				FAM71F1	chr7	1	0	0	0	1	1
				SNTG2	chr2	0	3	0	0	3	3
			MYT1L	MYT1L	chr2	0	3	0	0	3	3
				TPO	chr2	0	1	0	0	1	1
				PXDN	chr2	0	3	0	0	3	3
			CUL3	CUL3	chr2	0	2	0	0	2	2
				C7orf10	chr7	2	1	0	0	3	3
				TPK1	chr7	3	0	0	0	3	3
				IGSF11	chr3	0	13	0	0	13	13
				GOLM1	chr9	0	1	0	0	1	1
				TRIM61	chr4	2	1	0	0	3	3
				FAM218A	chr4	2	1	0	0	3	3
				PPM1F	chr22	0	2	0	0	2	2
				CPPED1	chr16	2	0	0	0	2	2
				FAM150A	chr8	0	2	0	0	2	2
				GPC5	chr13	4	1	0	0	5	5
				TRAPPC8	chr18	0	2	0	0	2	2
				SLC25A52	chr18	0	2	0	0	2	2
				RNF125	chr18	0	1	0	0	1	1
				PCDH15	chr10	8	1	0	3	6	9
				BBOX1	chr11	2	0	0	0	2	2
				FIBIN	chr11	2	0	0	0	2	2
				TTC40	chr10	0	8	0	0	8	8
				KIAA0430	chr16	2	9	0	0	11	11
				C16orf45	chr16	2	9	0	0	11	11
				FOPNL	chr16	2	9	0	0	11	11
				ABCC1	chr16	2	12	0	0	14	14
				RRN3	chr16	2	7	0	0	9	9
				NOMO1	chr16	1	7	0	0	8	8
				NTAN1	chr16	2	7	0	0	9	9
				MPV17L	chr16	2	9	0	0	11	11
				NDE1	chr16	2	9	0	0	11	11
				MYH11	chr16	2	9	0	0	11	11
				ABCC6	chr16	2	12	0	0	14	14
				PDXDC1	chr16	2	7	0	0	9	9
				NPIPA5	chr16	2	7	0	0	9	9
				NPIPA1	chr16	1	7	0	0	8	8
				SLCO1B3	chr12	2	0	0	0	2	2
				LST3	chr12	7	0	0	0	7	7
				SLCO1B1	chr12	7	2	0	0	9	9
				SLCO1B7	chr12	7	0	0	0	7	7
				SERPINF2	chr17	0	2	0	0	2	2
				RPA1	chr17	0	2	0	0	2	2
				RTN4RL1	chr17	0	2	0	0	2	2
				TRPV3	chr17	1	0	0	0	1	1
				SHPK	chr17	18	2	0	0	20	20
				SMYD4	chr17	0	2	0	0	2	2
				WDR81	chr17	0	1	0	0	1	1
				ATP9B	chr18	0	3	0	0	3	3
				TRPV1	chr17	1	1	0	0	2	2
				SERPINF1	chr17	0	2	0	0	2	2
				NFATC1	chr18	0	3	0	0	3	3
				BAMBI	chr10	0	1	0	0	1	1
			WAC	WAC	chr10	0	1	0	0	1	1
				MGMT	chr10	0	1	0	0	1	1
				MT1F	chr16	0	1	0	0	1	1
				MT1A	chr16	0	1	0	0	1	1
				MT1G	chr16	0	1	0	0	1	1
				MT1X	chr16	0	1	0	0	1	1
				NUP93	chr16	0	1	0	0	1	1
				MT1M	chr16	0	1	0	0	1	1
				MT3	chr16	0	1	0	0	1	1
				MT1H	chr16	0	1	0	0	1	1
				MT2A	chr16	0	1	0	0	1	1
				MT1E	chr16	0	1	0	0	1	1
				MT1B	chr16	0	1	0	0	1	1
				WDR60	chr7	0	4	0	0	4	4
				ESYT2	chr7	0	4	0	0	4	4
				VIPR2	chr7	0	4	0	0	4	4
				SCLT1	chr4	0	11	0	1	10	11
				PHF17	chr4	0	11	0	1	10	11
				C17orf112	chr17	1	0	0	0	1	1
				AC102948.2	chr17	1	0	0	0	1	1
				SGSM1	chr22	0	2	0	0	2	2
				PIWIL3	chr22	0	2	0	0	2	2
				WRNIP1	chr6	0	2	0	0	2	2
				MYLK4	chr6	0	2	0	0	2	2
				C6orf195	chr6	0	2	0	0	2	2
				SERPINB1	chr6	0	2	0	0	2	2
				SERPINB9	chr6	0	2	0	0	2	2
				SERPINB6	chr6	0	2	0	0	2	2
				NQO2	chr6	0	1	0	0	1	1
				USP15	chr12	0	1	0	0	1	1
				FAM19A2	chr12	0	1	0	0	1	1
				KLB	chr4	0	5	0	1	4	5
				UGDH	chr4	0	5	0	1	4	5
				RPL9	chr4	0	5	0	1	4	5
				LIAS	chr4	0	5	0	1	4	5
				SMIM14	chr4	0	5	0	1	4	5
				AKR1C3	chr10	3	1	0	0	4	4
				SORD	chr15	0	4	0	0	4	4
				PATL2	chr15	0	4	0	0	4	4
				SPG11	chr15	0	4	0	0	4	4
				TRIM69	chr15	0	4	0	0	4	4
				B2M	chr15	0	4	0	0	4	4
				C15orf43	chr15	0	4	0	0	4	4
				TRMT5	chr14	0	1	0	0	1	1
				MNAT1	chr14	0	1	0	0	1	1
				GTF2H3	chr12	0	4	0	0	4	4
				SLC38A6	chr14	0	1	0	0	1	1
				TCTN2	chr12	0	4	0	0	4	4
				EIF2B1	chr12	0	3	0	0	3	3
				IL1RAP	chr3	0	1	0	0	1	1
				LEPREL1	chr3	0	1	0	0	1	1
				CLDN16	chr3	0	1	0	0	1	1
				TMEM207	chr3	0	1	0	0	1	1
				CLDN1	chr3	0	1	0	0	1	1
				CST8	chr20	1	0	0	0	1	1
				CST9L	chr20	1	0	0	0	1	1
				CSTL1	chr20	1	0	0	0	1	1
				CST11	chr20	1	0	0	0	1	1
				RP11-276H1.3	chr16	1	0	0	0	1	1
				OR52A1	chr11	3	0	0	0	3	3
				OR52A5	chr11	3	0	0	0	3	3
				IGFBPL1	chr9	2	0	0	0	2	2
				ALDH1B1	chr9	2	0	0	0	2	2
				ANKRD18A	chr9	2	0	0	0	2	2
				SHB	chr9	2	0	0	0	2	2
				FAM107B	chr10	0	1	0	0	1	1
				TGFBR3	chr1	0	2	0	0	2	2
				AK8	chr9	0	1	0	0	1	1
				USH2A	chr1	3	0	0	0	3	3
				PRRX2	chr9	0	1	0	0	1	1
				FNBP1	chr9	0	1	0	0	1	1
				PTGES	chr9	0	1	0	0	1	1
				TOR1B	chr9	0	1	0	0	1	1
				C9orf78	chr9	0	1	0	0	1	1
				NTMT1	chr9	0	1	0	0	1	1
				ASB6	chr9	0	1	0	0	1	1
				TOR1A	chr9	0	1	0	0	1	1
				C9orf50	chr9	0	1	0	0	1	1
				ZNF92	chr7	29	11	0	1	39	40
				DPRX	chr19	0	1	0	0	1	1
				LEPROT	chr1	0	5	0	0	5	5
				DNAJC6	chr1	0	7	0	0	7	7
				LEPR	chr1	0	5	0	0	5	5
				CNTN6	chr3	7	5	0	2	10	12
				ZNF623	chr8	1	0	0	0	1	1
				ZNF707	chr8	1	0	0	0	1	1
				HENMT1	chr1	0	1	0	0	1	1
				FAM102B	chr1	0	1	0	0	1	1
				PRPF38B	chr1	0	1	0	0	1	1
				PEX5L	chr3	0	2	0	0	2	2
				THOC1	chr18	1	2	0	0	3	3
				USP14	chr18	1	2	0	0	3	3
				GLB1L3	chr11	4	4	0	0	8	8
				GLB1L2	chr11	4	4	0	0	8	8
				CTNS	chr17	9	1	0	0	10	10
				CD300LF	chr17	0	5	0	0	5	5
				RBBP8	chr18	1	0	0	0	1	1
				RDH10	chr8	0	1	0	0	1	1
				KRTAP22-1	chr21	1	0	0	0	1	1
				KRTAP22-2	chr21	1	0	0	0	1	1
				KRTAP20-3	chr21	1	0	0	0	1	1
				KRTAP20-1	chr21	1	0	0	0	1	1
				KRTAP6-3	chr21	1	0	0	0	1	1
				KRTAP6-1	chr21	1	0	0	0	1	1
				KRTAP20-2	chr21	1	0	0	0	1	1
				KRTAP19-7	chr21	1	0	0	0	1	1
				KRTAP20-4	chr21	1	0	0	0	1	1
				KRTAP21-3	chr21	1	0	0	0	1	1
				KRTAP6-2	chr21	1	0	0	0	1	1
				KBTBD8	chr3	1	0	0	1	0	1
				SUCLG2	chr3	1	0	0	1	0	1
				OR2F1	chr7	1	12	0	0	13	13
				OR2A5	chr7	1	12	0	0	13	13
				OR2A12	chr7	1	12	0	0	13	13
				OR2A25	chr7	1	12	0	0	13	13
				OR2A2	chr7	1	12	0	0	13	13
				OR2A14	chr7	1	12	0	0	13	13
				OR2F2	chr7	1	12	0	0	13	13
				OR6B1	chr7	1	12	0	0	13	13
				FAM115A	chr7	1	12	0	0	13	13
				FAM115C	chr7	1	12	0	0	13	13
				CTAGE6	chr7	1	12	0	0	13	13
				HCN1	chr5	0	1	0	0	1	1
				GAN	chr16	1	0	0	1	0	1
				HTR4	chr5	0	1	0	1	0	1
				BCMO1	chr16	1	2	0	1	2	3
				ADRB2	chr5	0	1	0	1	0	1
				INPPL1	chr11	0	1	0	0	1	1
				NADSYN1	chr11	0	1	0	0	1	1
			DHCR7	DHCR7	chr11	0	1	0	0	1	1
				IL18BP	chr11	0	1	0	0	1	1
				KRTAP5-9	chr11	0	1	0	0	1	1
				KRTAP5-10	chr11	0	1	0	0	1	1
				RNF121	chr11	0	1	0	0	1	1
				LRTOMT	chr11	0	1	0	0	1	1
				NUMA1	chr11	0	1	0	0	1	1
				KRTAP5-11	chr11	0	1	0	0	1	1
				KRTAP5-8	chr11	0	1	0	0	1	1
				FOLR3	chr11	0	1	0	0	1	1
				DEFB108B	chr11	0	1	0	0	1	1
				ANAPC15	chr11	0	1	0	0	1	1
				PHOX2A	chr11	0	1	0	0	1	1
				FAM86C1	chr11	0	1	0	0	1	1
				RP11-849H4.2	chr11	0	1	0	0	1	1
				LAMTOR1	chr11	0	1	0	0	1	1
				FOLR1	chr11	0	1	0	0	1	1
				CLPB	chr11	0	1	0	0	1	1
				FOLR2	chr11	0	1	0	0	1	1
				KRTAP5-7	chr11	0	1	0	0	1	1
				SSUH2	chr3	2	0	0	1	1	2
				CCDC102B	chr18	0	1	0	0	1	1
				TMX3	chr18	0	1	0	0	1	1
				COBLL1	chr2	1	4	0	0	5	5
				ABR	chr17	0	2	0	0	2	2
				EPSTI1	chr13	0	6	0	0	6	6
				ENOX1	chr13	0	2	0	0	2	2
				DNAJC15	chr13	0	5	0	0	5	5
				FOCAD	chr9	1	0	0	0	1	1
				CAST	chr5	0	2	0	0	2	2
				CTD-2260A17.2	chr5	0	1	0	0	1	1
				LNPEP	chr5	0	1	0	0	1	1
				SNX16	chr8	2	0	0	0	2	2
				ERAP2	chr5	0	1	0	0	1	1
				ERAP1	chr5	0	1	0	0	1	1
				AKR1C2	chr10	3	1	0	0	4	4
				AKR1C1	chr10	3	1	0	0	4	4
				AKR1E2	chr10	1	1	0	0	2	2
				OR4A16	chr11	0	4	0	0	4	4
				TRIM48	chr11	0	4	0	0	4	4
				OR4A15	chr11	0	4	0	0	4	4
				CHST2	chr3	0	1	0	0	1	1
				SLC9A9	chr3	0	1	0	0	1	1
				FAM163B	chr9	0	2	0	0	2	2
				ADAMTSL2	chr9	0	2	0	0	2	2
				SARDH	chr9	0	2	0	0	2	2
				VAV2	chr9	0	3	0	0	3	3
				DBH	chr9	0	2	0	0	2	2
				SPRN	chr10	0	23	0	0	23	23
				NAA38	chr7	0	5	0	0	5	5
				ANKRD7	chr7	0	5	0	0	5	5
				CTTNBP2	chr7	0	5	0	0	5	5
				MYH13	chr17	3	3	0	0	6	6
				MYH8	chr17	3	2	0	0	5	5
				NOMO3	chr16	1	6	0	0	7	7
				ZNHIT1	chr7	0	1	0	0	1	1
				RABL5	chr7	0	4	0	0	4	4
				FIS1	chr7	0	1	0	0	1	1
				CLDN15	chr7	0	1	0	0	1	1
				PAK7	chr20	0	8	0	0	8	8
				CD38	chr4	0	2	0	0	2	2
				BOD1L1	chr4	0	1	0	0	1	1
				CPEB2	chr4	0	1	0	0	1	1
				HS3ST1	chr4	0	1	0	0	1	1
				FAM200B	chr4	0	1	0	0	1	1
				FGFBP1	chr4	0	1	0	0	1	1
				NKX3-2	chr4	0	1	0	0	1	1
				CC2D2A	chr4	0	1	0	0	1	1
				RAB28	chr4	0	1	0	0	1	1
				FBXL5	chr4	0	1	0	0	1	1
				BST1	chr4	0	2	0	0	2	2
				GOT2	chr16	0	1	0	0	1	1
				TMEM38B	chr9	0	2	0	0	2	2
				TAL2	chr9	0	1	0	0	1	1
				FKTN	chr9	0	1	0	0	1	1
				LARGE	chr22	3	0	0	0	3	3
				HS3ST3A1	chr17	0	1	0	0	1	1
				PLGRKT	chr9	1	3	0	1	3	4
				RLN1	chr9	1	0	0	0	1	1
				IZUMO3	chr9	0	2	0	0	2	2
				CNTNAP2	chr7	3	2	0	0	5	5
				CDH20	chr18	0	1	0	0	1	1
				YES1	chr18	2	1	0	0	3	3
				ENOSF1	chr18	2	1	0	0	3	3
				ARL4D	chr17	0	3	0	0	3	3
				OR2B3	chr6	0	4	0	0	4	4
				NBR1	chr17	0	1	0	0	1	1
				OR2J3	chr6	0	4	0	0	4	4
				OR2W1	chr6	0	4	0	0	4	4
				OR2J1	chr6	0	4	0	0	4	4
				TMEM106A	chr17	0	1	0	0	1	1
				DPP6	chr7	1	3	0	0	4	4
				AREL1	chr14	0	1	0	0	1	1
				LTBP2	chr14	0	1	0	0	1	1
				PSD3	chr8	0	3	0	0	3	3
				GALR1	chr18	0	2	0	0	2	2
				DOPEY2	chr21	0	10	0	1	9	10
				CBR3	chr21	0	10	0	1	9	10
				CUL2	chr10	0	5	0	0	5	5
				TBC1D20	chr20	0	1	0	0	1	1
				FSIP2	chr2	5	0	0	0	5	5
				CSNK2A1	chr20	0	1	0	0	1	1
				ALDH3A1	chr17	0	2	0	0	2	2
				IMMP1L	chr11	0	2	0	0	2	2
				DNAJC24	chr11	0	2	0	0	2	2
				ELP4	chr11	0	2	0	0	2	2
				ALDH3A2	chr17	0	2	0	0	2	2
				AKAP10	chr17	0	2	0	0	2	2
				SLC47A2	chr17	0	2	0	0	2	2
				ULK2	chr17	0	2	0	0	2	2
				DEFA5	chr8	1	2	0	0	3	3
				DEFA6	chr8	1	2	0	0	3	3
				DEFB1	chr8	1	2	0	0	3	3
				DEFA3	chr8	1	2	0	0	3	3
				DEFA1	chr8	1	2	0	0	3	3
				DEFA1B	chr8	1	2	0	0	3	3
				DEFA4	chr8	1	2	0	0	3	3
				ZSCAN5A	chr19	1	1	0	0	2	2
				ZSCAN5B	chr19	1	1	0	0	2	2
				ZSCAN5C	chr19	1	1	0	0	2	2
				GALP	chr19	1	1	0	0	2	2
				AGTPBP1	chr9	0	4	0	0	4	4
				ATL1	chr14	0	1	0	0	1	1
				CDKL1	chr14	0	1	0	0	1	1
				MAP4K5	chr14	0	1	0	0	1	1
				SOS2	chr14	0	1	0	0	1	1
				L2HGDH	chr14	0	1	0	0	1	1
				SAV1	chr14	0	1	0	0	1	1
				ATP5S	chr14	0	1	0	0	1	1
				NIN	chr14	0	1	0	0	1	1
				INSL6	chr9	0	4	0	0	4	4
				JAK2	chr9	0	4	0	0	4	4
				CYLC2	chr9	2	2	0	0	4	4
				NFE2L3	chr7	0	4	0	0	4	4
				MED15	chr22	0	3	0	0	3	3
				HNRNPA2B1	chr7	0	3	0	0	3	3
				SLC20A2	chr8	1	0	0	0	1	1
				ITGA10	chr1	0	8	0	0	8	8
				POLR3GL	chr1	0	8	0	0	8	8
				ANKRD35	chr1	0	8	0	0	8	8
				PIAS3	chr1	0	8	0	0	8	8
				RBM8A	chr1	0	8	0	0	8	8
				POLR3C	chr1	0	8	0	0	8	8
				PEX11B	chr1	0	8	0	0	8	8
				LIX1L	chr1	0	8	0	0	8	8
				TXNIP	chr1	0	8	0	0	8	8
				HFE2	chr1	0	8	0	0	8	8
				ANKRD34A	chr1	0	8	0	0	8	8
				NUDT17	chr1	0	8	0	0	8	8
				PPP2R3C	chr14	0	4	0	0	4	4
				KIAA0391	chr14	0	4	0	0	4	4
				FAM177A1	chr14	0	4	0	0	4	4
				MKNK2	chr19	0	2	0	0	2	2
				MOB3A	chr19	0	2	0	0	2	2
				IZUMO4	chr19	0	2	0	0	2	2
				AP3D1	chr19	0	2	0	0	2	2
				MERTK	chr2	1	1	0	0	2	2
				SLC35F5	chr2	0	1	0	0	1	1
				ANAPC1	chr2	0	1	0	0	1	1
				ACTR3	chr2	0	1	0	0	1	1
				OR4F15	chr15	1	2	0	0	3	3
			AUTS2	AUTS2	chr7	3	1	0	0	4	4
				NUDT1	chr7	0	1	0	0	1	1
				CHST12	chr7	0	1	0	0	1	1
				LFNG	chr7	0	1	0	0	1	1
				BRAT1	chr7	0	1	0	0	1	1
				EIF3B	chr7	0	1	0	0	1	1
				SNX8	chr7	0	1	0	0	1	1
				IQCE	chr7	0	1	0	0	1	1
				RRM1	chr11	0	5	0	1	4	5
				BTF3	chr5	0	1	0	0	1	1
				FOXD1	chr5	0	1	0	0	1	1
				NCKAP5	chr2	1	0	0	0	1	1
				ARL14EPL	chr5	0	3	0	0	3	3
				AP3S1	chr5	0	2	0	0	2	2
				AQPEP	chr5	0	3	0	0	3	3
				COMMD10	chr5	0	3	0	0	3	3
				PSIP1	chr9	0	1	0	0	1	1
				CCDC171	chr9	0	1	0	0	1	1
				SLC6A15	chr12	1	0	0	0	1	1
				LRRIQ1	chr12	1	0	0	0	1	1
				TSPAN19	chr12	1	0	0	0	1	1
				ABHD2	chr15	0	1	0	0	1	1
				HAPLN3	chr15	0	1	0	0	1	1
				MFGE8	chr15	0	1	0	0	1	1
				ACAN	chr15	0	1	0	0	1	1
				TTLL13	chr15	0	1	0	0	1	1
				NGRN	chr15	0	1	0	0	1	1
				UHRF1BP1L	chr12	1	3	0	0	4	4
				ANKS1B	chr12	2	5	0	0	7	7
				PRR5-ARHGAP8	chr22	5	0	0	0	5	5
				PRR5	chr22	5	0	0	0	5	5
				ARHGAP8	chr22	5	0	0	0	5	5
				PIGG	chr4	2	0	0	1	1	2
				ZNF141	chr4	2	0	0	1	1	2
				CD274	chr9	0	3	0	1	2	3
				ZNF732	chr4	2	0	0	1	1	2
				ZNF721	chr4	2	0	0	1	1	2
				CLC	chr19	2	0	0	0	2	2
				LGALS14	chr19	2	0	0	0	2	2
				LEUTX	chr19	2	0	0	0	2	2
				LGALS16	chr19	2	0	0	0	2	2
				BCKDHB	chr6	0	1	0	1	0	1
				TRIM32	chr9	2	0	0	0	2	2
				ZNF737	chr19	1	0	0	0	1	1
				CUX1	chr7	0	1	0	0	1	1
				ENTPD6	chr20	0	2	0	0	2	2
				NINL	chr20	2	2	0	0	4	4
				PYGB	chr20	0	2	0	0	2	2
				ABHD12	chr20	0	2	0	0	2	2
				GINS1	chr20	2	2	0	0	4	4
				FAM49B	chr8	0	2	0	0	2	2
				LILRA1	chr19	0	3	0	0	3	3
				LILRA2	chr19	0	3	0	0	3	3
				LILRB1	chr19	0	3	0	0	3	3
				AC009892.10	chr19	0	1	0	0	1	1
				KIR3DX1	chr19	0	3	0	0	3	3
				ABCC4	chr13	0	4	0	0	4	4
				DRC1	chr2	2	0	0	0	2	2
				C2orf70	chr2	2	0	0	0	2	2
				OTOF	chr2	2	0	0	0	2	2
				EPHA6	chr3	0	1	0	0	1	1
				UFL1	chr6	0	2	0	1	1	2
				FUT9	chr6	0	4	0	1	3	4
				DNER	chr2	0	2	0	0	2	2
				PID1	chr2	0	2	0	0	2	2
				COL28A1	chr7	11	2	0	1	12	13
				RNF187	chr1	1	0	0	1	0	1
				HIST3H2A	chr1	1	0	0	1	0	1
				HIST3H2BB	chr1	1	0	0	1	0	1
			NRXN1	NRXN1	chr2	2	0	0	0	2	2
				CTD-2054N24.2	chr15	3	0	0	1	2	3
				SLC39A10	chr2	0	1	0	0	1	1
				DNAH7	chr2	0	1	0	0	1	1
				FHAD1	chr1	0	2	0	0	2	2
				NMBR	chr6	1	1	0	0	2	2
				ZNF670	chr1	0	1	0	0	1	1
				OR11L1	chr1	0	2	0	0	2	2
				OR2L13	chr1	2	3	0	0	5	5
				OR13G1	chr1	2	1	0	0	3	3
				AHCTF1	chr1	0	1	0	0	1	1
				NLRP3	chr1	1	1	0	0	2	2
				OR2M2	chr1	2	2	0	0	4	4
				OR2B11	chr1	0	1	0	0	1	1
				OR2M5	chr1	2	3	0	0	5	5
				OR6F1	chr1	2	1	0	0	3	3
				OR2T33	chr1	1	1	0	0	2	2
				OR2AJ1	chr1	0	2	0	0	2	2
				ZNF124	chr1	0	1	0	0	1	1
				OR14C36	chr1	1	1	0	0	2	2
				ZNF669	chr1	0	1	0	0	1	1
				OR2L8	chr1	0	2	0	0	2	2
				ZNF496	chr1	1	1	0	0	2	2
				OR2M4	chr1	2	2	0	0	4	4
				OR1C1	chr1	2	1	0	0	3	3
				GCSAML	chr1	0	1	0	0	1	1
				OR14A16	chr1	0	2	0	0	2	2
				OR2T8	chr1	0	2	0	0	2	2
				OR2AK2	chr1	0	2	0	0	2	2
				OR2L2	chr1	1	2	0	0	3	3
				OR2W3	chr1	0	2	0	0	2	2
				OR2T4	chr1	1	1	0	0	2	2
				OR2C3	chr1	0	1	0	0	1	1
				OR2M7	chr1	1	1	0	0	2	2
				TRIM58	chr1	0	2	0	0	2	2
				OR2G2	chr1	0	1	0	0	1	1
				OR2L5	chr1	1	2	0	0	3	3
				OR2G3	chr1	0	1	0	0	1	1
				OR14A2	chr1	2	1	0	0	3	3
				OR2T12	chr1	1	1	0	0	2	2
				C1orf229	chr1	0	1	0	0	1	1
				OR2M3	chr1	2	2	0	0	4	4
				OR2L3	chr1	1	2	0	0	3	3
				OR14K1	chr1	2	1	0	0	3	3
				ZNF695	chr1	0	1	0	0	1	1
				CLEC3A	chr16	2	2	0	1	3	4
				VAT1L	chr16	1	2	0	1	2	3
				BNIP2	chr15	1	0	0	0	1	1
				GCNT3	chr15	1	0	0	0	1	1
				GTF2A2	chr15	1	0	0	0	1	1
				BTBD2	chr19	0	1	0	0	1	1
				SLC38A11	chr2	1	0	0	0	1	1
				DUT	chr15	0	1	0	0	1	1
				FBN1	chr15	0	1	0	0	1	1
				C7orf60	chr7	0	1	0	0	1	1
				ZNF277	chr7	0	1	0	0	1	1
				DOCK4	chr7	1	1	0	0	2	2
				IFRD1	chr7	0	1	0	0	1	1
				GTF3C1	chr16	0	1	0	0	1	1
				KIAA0556	chr16	0	1	0	0	1	1
				TMEM168	chr7	0	1	0	0	1	1
				LSMEM1	chr7	0	1	0	0	1	1
				CMSS1	chr3	2	0	0	0	2	2
				NAGPA	chr16	1	0	0	0	1	1
				SEC14L5	chr16	1	0	0	0	1	1
				FILIP1L	chr3	2	0	0	0	2	2
				FAM86A	chr16	1	0	0	0	1	1
				ALG1	chr16	1	0	0	0	1	1
				C16orf89	chr16	1	0	0	0	1	1
				GPC6	chr13	0	1	0	0	1	1
				ADAMTS18	chr16	2	2	0	0	4	4
				ACKR3	chr2	0	1	0	0	1	1
				COX10	chr17	3	3	0	1	5	6
				CDRT1	chr17	0	1	0	0	1	1
				CDRT15	chr17	4	3	0	1	6	7
				TVP23C	chr17	4	2	0	1	5	6
				RP11-385D13.1	chr17	0	1	0	0	1	1
				TVP23C-CDRT4	chr17	4	3	0	1	6	7
				HS3ST3B1	chr17	4	3	0	1	6	7
				TEKT3	chr17	4	3	0	1	6	7
				CDRT4	chr17	4	3	0	1	6	7
				PMP22	chr17	4	3	0	1	6	7
				CTSC	chr11	0	2	0	0	2	2
				ABCA12	chr2	1	0	0	0	1	1
				STRIP2	chr7	0	1	0	0	1	1
				SMKR1	chr7	0	1	0	0	1	1
				NRF1	chr7	0	1	0	0	1	1
				LRRC38	chr1	0	2	0	0	2	2
				CERK	chr22	0	2	0	0	2	2
				CELSR1	chr22	0	2	0	0	2	2
				TBC1D22A	chr22	1	2	0	0	3	3
				GRAMD4	chr22	0	2	0	0	2	2
				OR52I1	chr11	2	0	0	0	2	2
				OR52I2	chr11	2	0	0	0	2	2
				C11orf40	chr11	2	0	0	0	2	2
				TRIM68	chr11	2	0	0	0	2	2
				OR51E1	chr11	2	0	0	0	2	2
				OR51D1	chr11	2	0	0	0	2	2
				TLR3	chr4	0	2	0	0	2	2
				FAM149A	chr4	0	4	0	1	3	4
				TLX3	chr5	0	1	0	0	1	1
				GABRP	chr5	0	1	0	0	1	1
				KCNIP1	chr5	0	1	0	0	1	1
				OTUD7A	chr15	1	4	0	0	5	5
				RHCE	chr1	0	1	0	0	1	1
				SYF2	chr1	0	1	0	0	1	1
				KLF13	chr15	1	3	0	0	4	4
				MTMR10	chr15	1	3	0	0	4	4
				FAN1	chr15	1	3	0	0	4	4
				C1orf63	chr1	0	1	0	0	1	1
				TMEM50A	chr1	0	1	0	0	1	1
				RHD	chr1	0	1	0	0	1	1
				TRPM1	chr15	1	3	0	0	4	4
				GPAT2	chr2	0	1	0	0	1	1
				DUSP2	chr2	0	1	0	0	1	1
				ADRA2B	chr2	0	1	0	0	1	1
				TMEM127	chr2	0	1	0	0	1	1
				ASTL	chr2	0	1	0	0	1	1
				SNRNP200	chr2	0	1	0	0	1	1
				CIAO1	chr2	0	1	0	0	1	1
				STARD7	chr2	0	1	0	0	1	1
				MIOS	chr7	7	1	0	0	8	8
				KIF26B	chr1	0	1	0	0	1	1
				SMYD3	chr1	0	1	0	0	1	1
				IMPAD1	chr8	0	1	0	0	1	1
				TSLP	chr5	3	0	0	1	2	3
				KIAA1328	chr18	1	1	0	0	2	2
			CELF4	CELF4	chr18	0	1	0	0	1	1
				VWA3A	chr16	7	3	0	0	10	10
				EEF2K	chr16	7	3	0	0	10	10
				UQCRC2	chr16	7	3	0	0	10	10
				C16orf52	chr16	7	3	0	0	10	10
				PDZD9	chr16	7	3	0	0	10	10
				ABCG8	chr2	0	1	0	0	1	1
				ABCG5	chr2	0	1	0	0	1	1
				CLDN23	chr8	3	0	0	0	3	3
				MFHAS1	chr8	3	1	0	0	4	4
				TOPBP1	chr3	0	1	0	0	1	1
				CDV3	chr3	0	1	0	0	1	1
				SLCO2A1	chr3	0	2	0	0	2	2
				TMEM108	chr3	0	1	0	0	1	1
				TF	chr3	0	1	0	0	1	1
				RAB6B	chr3	0	2	0	0	2	2
				BFSP2	chr3	0	1	0	0	1	1
				SRPRB	chr3	0	1	0	0	1	1
				SLC6A13	chr12	0	1	0	0	1	1
				LILRA4	chr19	0	6	0	0	6	6
				NLRP13	chr19	0	1	0	0	1	1
				XKR6	chr8	0	2	0	0	2	2
				NLRP11	chr19	0	1	0	0	1	1
				SOX7	chr8	0	3	0	0	3	3
				NLRP4	chr19	0	1	0	0	1	1
				PINX1	chr8	0	2	0	0	2	2
				NLRP5	chr19	2	1	0	0	3	3
				NLRP8	chr19	1	1	0	0	2	2
			TBCK	TBCK	chr4	0	1	0	0	1	1
				CLNS1A	chr11	0	1	0	0	1	1
				AQP11	chr11	0	1	0	0	1	1
				RSF1	chr11	0	1	0	0	1	1
				KLHL1	chr13	1	0	0	0	1	1
				CHN2	chr7	0	3	0	0	3	3
				CPVL	chr7	0	3	0	0	3	3
				GK5	chr3	0	11	0	0	11	11
				XRN1	chr3	0	11	0	0	11	11
				TFDP2	chr3	0	9	0	0	9	9
				ZFAND2A	chr7	1	0	0	0	1	1
				ADAMTS8	chr11	0	1	0	0	1	1
				ADAMTS15	chr11	0	1	0	0	1	1
				PDZK1	chr1	1	11	0	0	12	12
				RNF115	chr1	1	11	0	0	12	12
				C11orf44	chr11	0	2	0	0	2	2
				CD160	chr1	1	11	0	0	12	12
				FOXJ2	chr12	0	3	0	0	3	3
				STK38L	chr12	2	1	0	0	3	3
				SMCO2	chr12	2	1	0	0	3	3
				PPFIBP1	chr12	2	1	0	0	3	3
				RBM47	chr4	0	1	0	0	1	1
				KSR1	chr17	0	2	0	0	2	2
				LGALS9	chr17	0	2	0	0	2	2
				CPNE4	chr3	1	0	0	0	1	1
				MRPL3	chr3	1	0	0	0	1	1
				TMEM254	chr10	2	0	0	0	2	2
				SFTPD	chr10	2	0	0	0	2	2
				PLAC9	chr10	2	0	0	0	2	2
				ANXA11	chr10	2	0	0	0	2	2
				OTOGL	chr12	1	0	0	0	1	1
				KHDRBS2	chr6	0	5	0	0	5	5
				MTRNR2L9	chr6	0	5	0	0	5	5
				ALG10	chr12	0	7	0	0	7	7
				SYT10	chr12	0	7	0	0	7	7
				TSPYL6	chr2	1	1	0	0	2	2
				ACYP2	chr2	1	1	0	0	2	2
				DCP2	chr5	0	1	0	0	1	1
				MCC	chr5	0	2	0	0	2	2
				B4GALNT3	chr12	0	1	0	0	1	1
			TSHZ3	TSHZ3	chr19	0	1	0	0	1	1
				SEPW1	chr19	0	1	0	0	1	1
				N4BP3	chr5	0	3	0	0	3	3
				TPRX2P	chr19	0	1	0	0	1	1
				TPRX1	chr19	0	1	0	0	1	1
				FARP1	chr13	1	1	0	0	2	2
				LRRIQ3	chr1	0	2	0	0	2	2
				FPGT	chr1	0	2	0	0	2	2
				TCP10	chr6	0	3	0	1	2	3
				IL5RA	chr3	1	0	0	0	1	1
				TTLL2	chr6	0	3	0	1	2	3
				UNC93A	chr6	0	2	0	1	1	2
				KBTBD11	chr8	0	3	0	0	3	3
				MYOM2	chr8	0	3	0	0	3	3
				TMEM18	chr2	0	5	0	0	5	5
				APAF1	chr12	0	2	0	0	2	2
				DPYD	chr1	1	4	0	0	5	5
				GDNF	chr5	0	3	0	0	3	3
				WDR70	chr5	0	2	0	0	2	2
				FAM184B	chr4	1	0	0	0	1	1
				SLC4A7	chr3	0	1	0	0	1	1
				NEK10	chr3	0	1	0	0	1	1
				EOMES	chr3	0	1	0	0	1	1
				C21orf58	chr21	0	1	0	0	1	1
				PCNT	chr21	0	1	0	0	1	1
				YBEY	chr21	0	1	0	0	1	1
				MCM3AP	chr21	0	1	0	0	1	1
				SEPP1	chr5	0	1	0	0	1	1
				GHR	chr5	0	1	0	0	1	1
				CCDC152	chr5	0	1	0	0	1	1
				MSX2	chr5	0	1	0	0	1	1
				MCUR1	chr6	1	0	0	0	1	1
				SH3GL3	chr15	1	0	0	0	1	1
				SEMA6A	chr5	0	1	0	0	1	1
				AC011997.1	chr2	0	1	0	0	1	1
				GALNT18	chr11	1	1	0	1	1	2
				FAM91A1	chr8	0	2	0	0	2	2
				ANXA13	chr8	0	2	0	0	2	2
				KLHL38	chr8	0	2	0	0	2	2
				ZNF90	chr19	0	4	0	0	4	4
				ZNF486	chr19	0	4	0	0	4	4
				PTAR1	chr9	2	0	0	0	2	2
			NBEA	NBEA	chr13	0	1	0	0	1	1
				WDR52	chr3	1	1	0	0	2	2
				SPICE1	chr3	0	1	0	0	1	1
				BOC	chr3	1	1	0	0	2	2
				CCDC173	chr2	0	3	0	0	3	3
				PPIG	chr2	0	3	0	0	3	3
				SPATA17	chr1	1	0	0	0	1	1
				OR2V2	chr5	1	0	0	0	1	1
				BTNL3	chr5	1	0	0	0	1	1
				OR2V1	chr5	1	0	0	0	1	1
				BTNL8	chr5	1	0	0	0	1	1
				RAP1B	chr12	0	1	0	0	1	1
				NUP107	chr12	0	1	0	0	1	1
				MDM2	chr12	0	1	0	0	1	1
				SLC35E3	chr12	0	1	0	0	1	1
				HSF2BP	chr21	1	0	0	0	1	1
				CACNA1B	chr9	0	1	0	0	1	1
				SOSTDC1	chr7	0	1	0	0	1	1
				ISPD	chr7	0	1	0	0	1	1
				LRRC72	chr7	0	1	0	0	1	1
				ANKMY2	chr7	0	1	0	0	1	1
				BZW2	chr7	0	1	0	0	1	1
				AGR3	chr7	0	1	0	0	1	1
				TSPAN13	chr7	0	1	0	0	1	1
				AGR2	chr7	0	1	0	0	1	1
				C1orf158	chr1	4	1	0	0	5	5
				PRAMEF12	chr1	4	1	0	0	5	5
				HNRNPCL1	chr1	3	0	0	0	3	3
				PRAMEF1	chr1	4	1	0	0	5	5
				AADACL3	chr1	4	1	0	0	5	5
				GCNT2	chr6	8	0	0	0	8	8
				CETN1	chr18	2	5	0	1	6	7
				CLUL1	chr18	2	5	0	1	6	7
				MACC1	chr7	0	1	0	0	1	1
				RNLS	chr10	1	0	0	0	1	1
				NOD1	chr7	1	0	0	0	1	1
				GGCT	chr7	1	0	0	0	1	1
				SNX19	chr11	0	1	0	0	1	1
			KATNAL2	KATNAL2	chr18	1	0	0	0	1	1
				IER3IP1	chr18	1	0	0	0	1	1
				SKOR2	chr18	1	0	0	0	1	1
				HDHD2	chr18	1	0	0	0	1	1
				SPAG17	chr1	0	1	0	0	1	1
				WDR3	chr1	0	1	0	0	1	1
				GDAP2	chr1	0	1	0	0	1	1
				ARSB	chr5	0	4	0	0	4	4
				DAPK1	chr9	0	1	0	0	1	1
				CTSL	chr9	0	1	0	0	1	1
				AFF1	chr4	0	1	0	0	1	1
				KLHL8	chr4	0	1	0	0	1	1
				PPP1R3B	chr8	0	1	0	0	1	1
				FSD1	chr19	1	0	0	0	1	1
				PRSS55	chr8	0	3	0	0	3	3
				TMIGD2	chr19	1	0	0	0	1	1
				STAP2	chr19	1	0	0	0	1	1
				RP11-10A14.4	chr8	0	1	0	0	1	1
				TNKS	chr8	0	4	0	0	4	4
				RP1L1	chr8	0	3	0	0	3	3
				ERI1	chr8	0	1	0	0	1	1
				SH3GL1	chr19	1	0	0	0	1	1
				MPND	chr19	1	0	0	0	1	1
				PAK1IP1	chr6	2	0	0	0	2	2
				MAK	chr6	1	0	0	0	1	1
				TMEM14C	chr6	2	0	0	0	2	2
				C6orf52	chr6	2	0	0	0	2	2
				TMEM14B	chr6	1	0	0	0	1	1
				ACSM1	chr16	0	1	0	0	1	1
				VPS53	chr17	4	6	0	0	10	10
				VWA3B	chr2	0	5	0	1	4	5
				TMEM131	chr2	0	6	0	1	5	6
				ASRGL1	chr11	0	1	0	0	1	1
				AHNAK	chr11	0	1	0	0	1	1
				SCGB1A1	chr11	0	1	0	0	1	1
				TMEM184C	chr4	0	1	0	0	1	1
				PRMT10	chr4	0	1	0	0	1	1
				EDNRA	chr4	0	1	0	0	1	1
				POLR3E	chr16	7	2	0	0	9	9
				CDR2	chr16	7	2	0	0	9	9
				NPIPB5	chr16	1	0	0	0	1	1
				KIRREL	chr1	0	1	0	0	1	1
				TMEM231	chr16	0	8	0	0	8	8
				CHST5	chr16	0	8	0	0	8	8
				RP11-763F8.1	chr4	1	1	0	0	2	2
				UBTD1	chr10	0	2	0	0	2	2
				MMS19	chr10	0	2	0	0	2	2
				ZDHHC16	chr10	0	2	0	0	2	2
				FRAT2	chr10	0	2	0	0	2	2
				RRP12	chr10	0	2	0	0	2	2
				FRAT1	chr10	0	2	0	0	2	2
				EXOSC1	chr10	0	2	0	0	2	2
				ARHGAP19	chr10	0	2	0	0	2	2
				PGAM1	chr10	0	2	0	0	2	2
				CADM1	chr11	0	1	0	0	1	1
				ATXN7L1	chr7	0	1	0	0	1	1
				RINT1	chr7	0	1	0	0	1	1
				EFCAB10	chr7	0	1	0	0	1	1
				DMGDH	chr5	0	1	0	0	1	1
				BHMT	chr5	0	1	0	0	1	1
				RP11-487E13.1	chr4	2	0	0	0	2	2
				BHMT2	chr5	0	1	0	0	1	1
				MTHFS	chr15	0	2	0	0	2	2
				C15orf37	chr15	0	2	0	0	2	2
				ST20-MTHFS	chr15	0	2	0	0	2	2
				ST20	chr15	0	2	0	0	2	2
				FSTL5	chr4	6	1	0	0	7	7
				ZNF558	chr19	0	1	0	0	1	1
				MUC16	chr19	0	1	0	0	1	1
				MBD3L1	chr19	0	1	0	0	1	1
				GULP1	chr2	0	1	0	0	1	1
				RASA3	chr13	0	5	0	0	5	5
				AQP12A	chr2	0	6	0	0	6	6
				KIF1A	chr2	0	7	0	0	7	7
				SLC18A1	chr8	0	2	0	1	1	2
				OR2AG2	chr11	7	0	0	1	6	7
				LZTS1	chr8	0	1	0	1	0	1
				OR10A5	chr11	2	0	0	1	1	2
				OR10A2	chr11	2	0	0	1	1	2
				OR2AG1	chr11	7	0	0	1	6	7
				OR6A2	chr11	3	0	0	1	2	3
				ATP6V1B2	chr8	0	2	0	1	1	2
				HM13	chr20	0	1	0	0	1	1
				BCL2L1	chr20	0	1	0	0	1	1
				REM1	chr20	0	1	0	0	1	1
				COX4I2	chr20	0	1	0	0	1	1
				DEFB123	chr20	0	1	0	0	1	1
				DEFB118	chr20	0	1	0	0	1	1
				DEFB116	chr20	0	1	0	0	1	1
				DEFB119	chr20	0	1	0	0	1	1
				DEFB121	chr20	0	1	0	0	1	1
				EPS8L1	chr19	0	2	0	0	2	2
				NLRP7	chr19	0	2	0	0	2	2
				FCAR	chr19	0	2	0	0	2	2
				CTD-2144E22.5	chr16	0	2	0	0	2	2
				NLRP2	chr19	0	2	0	0	2	2
				RDH13	chr19	0	2	0	0	2	2
				KIR3DL2	chr19	0	2	0	0	2	2
				NCR1	chr19	0	2	0	0	2	2
				GP6	chr19	0	2	0	0	2	2
				THUMPD2	chr2	1	1	0	0	2	2
				SLC8A1	chr2	0	1	0	0	1	1
				TMEM178A	chr2	1	1	0	0	2	2
				CDH19	chr18	0	1	0	0	1	1
				FOXN3	chr14	0	1	0	0	1	1
				ADAMTS17	chr15	2	0	0	0	2	2
				GALNT13	chr2	2	0	0	0	2	2
				MSANTD4	chr11	0	1	0	0	1	1
				C7orf62	chr7	0	7	0	0	7	7
				ZNF804B	chr7	0	8	0	0	8	8
				CCDC57	chr17	0	1	0	0	1	1
				GPS1	chr17	0	1	0	0	1	1
				RFNG	chr17	0	1	0	0	1	1
				DUS1L	chr17	0	1	0	0	1	1
				DCXR	chr17	0	1	0	0	1	1
				FASN	chr17	0	1	0	0	1	1
				NUP62	chr19	0	1	0	0	1	1
				ZNF610	chr19	1	1	0	0	2	2
				ZNF528	chr19	1	1	0	0	2	2
				SIGLEC11	chr19	0	1	0	0	1	1
				IL4I1	chr19	0	1	0	0	1	1
				VRK3	chr19	0	1	0	0	1	1
				ZNF880	chr19	1	1	0	0	2	2
				ZNF473	chr19	0	1	0	0	1	1
				DEPDC1B	chr5	2	1	0	0	3	3
				PRDM10	chr11	0	2	0	0	2	2
				ZBTB44	chr11	0	1	0	0	1	1
				ST14	chr11	0	1	0	0	1	1
				APLP2	chr11	0	2	0	0	2	2
				CSNK2A3	chr11	0	1	0	1	0	1
				TRUB1	chr10	0	2	0	0	2	2
				FAM160B1	chr10	0	2	0	0	2	2
				ACAT1	chr11	0	1	0	0	1	1
				NPAT	chr11	0	1	0	0	1	1
				SULT2B1	chr19	0	2	0	1	1	2
				COL14A1	chr8	1	1	0	0	2	2
				DEPTOR	chr8	0	1	0	0	1	1
				TAF2	chr8	0	1	0	0	1	1
				DSCC1	chr8	0	1	0	0	1	1
				ENTHD2	chr17	0	1	0	0	1	1
				AZI1	chr17	0	1	0	0	1	1
				SLC38A10	chr17	0	2	0	0	2	2
				C17orf89	chr17	0	1	0	0	1	1
				CNBD1	chr8	0	1	0	0	1	1
				CNGB3	chr8	0	1	0	0	1	1
				UBE3D	chr6	1	0	0	0	1	1
				OR51F2	chr11	2	0	0	1	1	2
				OR52R1	chr11	2	0	0	1	1	2
				OR51S1	chr11	2	0	0	1	1	2
				OR51H1P	chr11	2	0	0	1	1	2
				OR51T1	chr11	2	0	0	1	1	2
				TLDC1	chr16	3	2	0	0	5	5
				COTL1	chr16	1	1	0	0	2	2
				ATP2C2	chr16	4	2	0	1	5	6
				STEAP1	chr7	0	6	0	0	6	6
				STEAP2	chr7	0	6	0	0	6	6
				OR56A3	chr11	1	0	0	0	1	1
				OR52E4	chr11	1	0	0	0	1	1
				IMMT	chr2	0	11	0	0	11	11
				MRPL35	chr2	0	9	0	0	9	9
				CACNA2D4	chr12	0	1	0	0	1	1
				DCP1B	chr12	0	1	0	0	1	1
				PTCD3	chr2	0	11	0	0	11	11
				ERC1	chr12	0	1	0	0	1	1
				POLR1A	chr2	0	11	0	0	11	11
				REEP1	chr2	0	9	0	0	9	9
				SSTR3	chr22	0	1	0	0	1	1
				GGA1	chr22	0	1	0	0	1	1
				RAC2	chr22	0	1	0	0	1	1
				CARD10	chr22	0	1	0	0	1	1
				CYTH4	chr22	0	1	0	0	1	1
				MFNG	chr22	0	1	0	0	1	1
				LGALS2	chr22	0	1	0	0	1	1
				C1QTNF6	chr22	0	1	0	0	1	1
				IL2RB	chr22	0	1	0	0	1	1
				ELFN2	chr22	0	1	0	0	1	1
				CDC42EP1	chr22	0	1	0	0	1	1
				GOLGA8R	chr15	1	1	0	0	2	2
				ARHGAP11B	chr15	1	1	0	0	2	2
				GOLGA8H	chr15	1	1	0	0	2	2
				GOLGA8Q	chr15	1	1	0	0	2	2
				CHRFAM7A	chr15	1	1	0	0	2	2
				CRB2	chr9	0	1	0	0	1	1
				RCOR1	chr14	1	1	0	0	2	2
				KNG1	chr3	0	1	0	0	1	1
				EIF4A2	chr3	0	1	0	0	1	1
				RFC4	chr3	0	1	0	0	1	1
				HRG	chr3	1	1	0	0	2	2
				C19orf18	chr19	0	1	0	0	1	1
				ZNF606	chr19	0	1	0	0	1	1
				ZNF256	chr19	0	1	0	0	1	1
				ZNF417	chr19	0	1	0	0	1	1
				ZNF418	chr19	0	1	0	0	1	1
				C20orf78	chr20	1	0	0	0	1	1
				SCP2D1	chr20	1	0	0	0	1	1
				DTD1	chr20	1	0	0	0	1	1
				TPPP	chr5	0	6	0	0	6	6
				CEP72	chr5	0	8	0	0	8	8
				ISX	chr22	0	1	0	0	1	1
				ST6GALNAC1	chr17	0	2	0	0	2	2
				BARX2	chr11	0	1	0	0	1	1
				MRPL1	chr4	0	1	0	0	1	1
				ACOX2	chr3	0	4	0	0	4	4
				C3orf67	chr3	0	4	0	0	4	4
				C4orf21	chr4	0	1	0	0	1	1
				FAM3D	chr3	0	4	0	0	4	4
				FAM107A	chr3	0	4	0	0	4	4
				LARP7	chr4	0	1	0	0	1	1
				CCDC59	chr12	3	0	0	0	3	3
				METTL25	chr12	3	0	0	0	3	3
				ATR	chr3	0	1	0	0	1	1
				PPP2R1A	chr19	1	0	0	0	1	1
				FPR1	chr19	1	0	0	0	1	1
				ZNF480	chr19	1	0	0	0	1	1
				ZNF766	chr19	1	0	0	0	1	1
				ZNF616	chr19	1	3	0	0	4	4
				ZNF836	chr19	1	0	0	0	1	1
				ZNF841	chr19	1	6	0	0	7	7
			KDM5B	KDM5B	chr1	0	1	0	0	1	1
				ADIPOR1	chr1	0	1	0	0	1	1
				SYT2	chr1	0	1	0	0	1	1
				PPFIA4	chr1	0	1	0	0	1	1
				TMEM183A	chr1	0	1	0	0	1	1
				RP11-480I12.4	chr1	0	1	0	0	1	1
				PPP1R12B	chr1	0	1	0	0	1	1
				CYB5R1	chr1	0	1	0	0	1	1
				IMPA2	chr18	0	1	0	0	1	1
				CIDEA	chr18	0	1	0	0	1	1
				TWSG1	chr18	0	1	0	0	1	1
				MPPE1	chr18	0	1	0	0	1	1
				PIEZO2	chr18	0	1	0	0	1	1
				ANKRD62	chr18	0	1	0	0	1	1
				SPIRE1	chr18	0	1	0	0	1	1
				PPP4R1	chr18	0	1	0	0	1	1
				AFG3L2	chr18	0	1	0	0	1	1
				RALBP1	chr18	0	1	0	0	1	1
				GNAL	chr18	0	1	0	0	1	1
				RAB31	chr18	0	1	0	0	1	1
				CHMP1B	chr18	0	1	0	0	1	1
				NAPG	chr18	0	2	0	0	2	2
				SLMO1	chr18	0	1	0	0	1	1
				APCDD1	chr18	0	2	0	0	2	2
				TUBB6	chr18	0	1	0	0	1	1
				TXNDC2	chr18	0	1	0	0	1	1
				POM121L12	chr7	0	1	0	1	0	1
				DMRT1	chr9	1	2	0	0	3	3
				FUT8	chr14	0	1	0	0	1	1
				PRDM11	chr11	0	1	0	0	1	1
				RHOJ	chr14	0	1	0	0	1	1
				KCNH5	chr14	0	1	0	0	1	1
				PCDHA1	chr5	0	10	0	0	10	10
				PCDHA5	chr5	0	10	0	0	10	10
				PCDHA7	chr5	0	10	0	0	10	10
				PCDHA2	chr5	0	10	0	0	10	10
				PCDHA6	chr5	0	10	0	0	10	10
				PCDHA9	chr5	0	9	0	0	9	9
				PCDHA8	chr5	0	10	0	0	10	10
				PCDHA4	chr5	0	10	0	0	10	10
				FAM50B	chr6	0	1	0	0	1	1
				PCDHA3	chr5	0	10	0	0	10	10
				REG1A	chr2	0	2	0	0	2	2
				REG1B	chr2	0	2	0	0	2	2
				REG3A	chr2	0	2	0	0	2	2
				REG3G	chr2	0	2	0	0	2	2
				CTNNA2	chr2	0	2	0	0	2	2
				HIPK3	chr11	0	2	0	0	2	2
				NBAS	chr2	1	0	0	0	1	1
				SGCZ	chr8	0	1	0	0	1	1
				LANCL1	chr2	0	1	0	0	1	1
				CPS1	chr2	0	1	0	0	1	1
				ALK	chr2	1	1	0	0	2	2
				C2orf71	chr2	0	1	0	0	1	1
				CLIP4	chr2	0	1	0	0	1	1
				EDF1	chr9	0	1	0	0	1	1
				MAMDC4	chr9	0	1	0	0	1	1
				LCN10	chr9	0	1	0	0	1	1
				KIAA1984	chr9	0	1	0	0	1	1
				LCN6	chr9	0	1	0	0	1	1
				LCN8	chr9	0	1	0	0	1	1
				TMEM141	chr9	0	1	0	0	1	1
				LCN15	chr9	0	1	0	0	1	1
				AGPAT2	chr9	0	1	0	0	1	1
				EGFL7	chr9	0	1	0	0	1	1
				RABL6	chr9	0	1	0	0	1	1
				TMEM51	chr1	0	1	0	0	1	1
				FAM69B	chr9	0	1	0	0	1	1
				PHPT1	chr9	0	1	0	0	1	1
				AADACL4	chr1	1	1	0	0	2	2
				LURAP1L	chr9	1	1	0	0	2	2
				RIC8A	chr11	0	2	0	0	2	2
				ODF3	chr11	0	2	0	0	2	2
				SIRT3	chr11	0	2	0	0	2	2
				BET1L	chr11	0	2	0	0	2	2
				PSMD13	chr11	0	2	0	0	2	2
				CDH12	chr5	1	0	0	0	1	1
				EIF3F	chr11	0	1	0	0	1	1
				OR10A3	chr11	0	1	0	0	1	1
				NLRP10	chr11	0	1	0	0	1	1
				OR10A6	chr11	0	1	0	0	1	1
				NCAM2	chr21	0	1	0	0	1	1
				RP11-17M16.1	chr18	0	1	0	0	1	1
				LINC00908	chr18	0	1	0	0	1	1
				ZNF516	chr18	0	1	0	0	1	1
				RP11-162A12.2	chr18	0	1	0	0	1	1
				APBA2	chr15	0	2	0	0	2	2
				NDNL2	chr15	0	1	0	0	1	1
				TJP1	chr15	0	4	0	0	4	4
				GOLGA8M	chr15	0	1	0	0	1	1
				FAM189A1	chr15	0	1	0	0	1	1
				MBL2	chr10	0	1	0	0	1	1
				PARVA	chr11	1	0	0	0	1	1
				SULT1A2	chr16	0	1	0	0	1	1
				CLN3	chr16	0	1	0	0	1	1
				SULT1A1	chr16	0	1	0	0	1	1
				IL27	chr16	0	1	0	0	1	1
				CCDC101	chr16	0	1	0	0	1	1
				APOBR	chr16	0	1	0	0	1	1
				NUPR1	chr16	0	1	0	0	1	1
				DLC1	chr8	2	1	0	0	3	3
				KIAA1456	chr8	2	1	0	0	3	3
				OSTM1	chr6	0	1	0	0	1	1
				SEC63	chr6	0	1	0	0	1	1
				C8orf33	chr8	0	2	0	0	2	2
				CHST6	chr16	0	5	0	0	5	5
				MIS18BP1	chr14	1	0	0	0	1	1
				NTF3	chr12	1	0	0	0	1	1
				ANO2	chr12	1	0	0	0	1	1
				ARHGAP32	chr11	0	2	0	0	2	2
				FLI1	chr11	0	2	0	0	2	2
				TP53AIP1	chr11	0	2	0	0	2	2
				C11orf45	chr11	0	2	0	0	2	2
				KCNJ1	chr11	0	2	0	0	2	2
				ATP8B3	chr19	0	1	0	0	1	1
				ONECUT3	chr19	0	1	0	0	1	1
				PRMT3	chr11	0	4	0	0	4	4
				SLC6A5	chr11	0	5	0	0	5	5
			TEK	TEK	chr9	1	0	0	0	1	1
				MOB3B	chr9	1	0	0	0	1	1
				EQTN	chr9	1	0	0	0	1	1
				SAMD11	chr1	0	2	0	0	2	2
				NOC2L	chr1	0	2	0	0	2	2
				C1orf170	chr1	0	2	0	0	2	2
				KLHL17	chr1	0	2	0	0	2	2
				ISG15	chr1	0	2	0	0	2	2
				C1orf159	chr1	1	2	0	0	3	3
				HES4	chr1	0	2	0	0	2	2
				AGRN	chr1	1	2	0	0	3	3
				RNF223	chr1	1	2	0	0	3	3
				PLEKHN1	chr1	0	2	0	0	2	2
				GFER	chr16	0	1	0	0	1	1
				TBL3	chr16	0	1	0	0	1	1
				RNF151	chr16	0	1	0	0	1	1
				RPL3L	chr16	0	1	0	0	1	1
				SLC9A3R2	chr16	0	1	0	0	1	1
				PKD1	chr16	0	1	0	0	1	1
				NPW	chr16	0	1	0	0	1	1
				NDUFB10	chr16	0	1	0	0	1	1
				NTHL1	chr16	0	1	0	0	1	1
				NOXO1	chr16	0	1	0	0	1	1
				SYNGR3	chr16	0	1	0	0	1	1
				ZNF598	chr16	0	1	0	0	1	1
				RPS2	chr16	0	1	0	0	1	1
			TSC2	TSC2	chr16	0	1	0	0	1	1
				TRIM6	chr11	0	3	0	0	3	3
				HBG2	chr11	1	3	0	0	4	4
				TRIM6-TRIM34	chr11	0	3	0	0	3	3
				TRIM34	chr11	0	3	0	0	3	3
				SLCO6A1	chr5	0	2	0	0	2	2
				AGMO	chr7	7	0	0	0	7	7
				PRCP	chr11	1	0	0	0	1	1
				FAM181B	chr11	1	0	0	0	1	1
				C7orf63	chr7	0	3	0	0	3	3
				VPS26B	chr11	0	2	0	0	2	2
				THYN1	chr11	0	2	0	0	2	2
				NCAPD3	chr11	0	1	0	0	1	1
				ACAD8	chr11	0	2	0	0	2	2
				JAM3	chr11	0	1	0	0	1	1
				PLD5	chr1	1	1	0	0	2	2
				CD8B	chr2	0	3	0	0	3	3
				CD8A	chr2	0	3	0	0	3	3
				RMND5A	chr2	0	3	0	0	3	3
				TMEM2	chr9	1	1	0	0	2	2
				TRPM3	chr9	1	0	0	0	1	1
				SFMBT2	chr10	0	1	0	0	1	1
				GRM7	chr3	0	3	0	0	3	3
				DNAJB9	chr7	0	1	0	0	1	1
				NRCAM	chr7	0	1	0	0	1	1
				PNPLA8	chr7	0	1	0	0	1	1
				THAP5	chr7	0	1	0	0	1	1
				C8orf48	chr8	1	0	0	0	1	1
				TMEM8C	chr9	0	1	0	0	1	1
				MGAT4B	chr5	0	2	0	0	2	2
				CTC-241N9.1	chr5	0	2	0	0	2	2
				CLIC5	chr6	0	4	0	0	4	4
				SH2D4A	chr8	0	1	0	0	1	1
				CSGALNACT1	chr8	0	1	0	0	1	1
				KDM4D	chr11	0	1	0	0	1	1
				AMOTL1	chr11	0	1	0	0	1	1
				KEL	chr7	0	1	0	0	1	1
				PRSS1	chr7	0	2	0	0	2	2
				MTRNR2L6	chr7	0	3	0	0	3	3
				TRPV6	chr7	0	1	0	0	1	1
				TRPV5	chr7	0	1	0	0	1	1
				PRSS58	chr7	0	3	0	0	3	3
				C7orf34	chr7	0	1	0	0	1	1
				RP11-389E17.1	chr4	1	1	0	0	2	2
				ARPC1A	chr7	0	1	0	0	1	1
				SPATA5	chr4	0	2	0	0	2	2
				RB1CC1	chr8	0	1	0	0	1	1
				FOXQ1	chr6	0	3	0	0	3	3
				HDAC9	chr7	1	0	0	0	1	1
				GPR148	chr2	1	1	0	0	2	2
				ARHGEF4	chr2	1	1	0	0	2	2
				FAM168B	chr2	1	1	0	0	2	2
				CFC1	chr2	0	1	0	0	1	1
				PLEKHB2	chr2	1	1	0	0	2	2
				TUBA3D	chr2	0	1	0	0	1	1
				MZT2A	chr2	0	1	0	0	1	1
				AMER3	chr2	1	1	0	0	2	2
				POTEJ	chr2	0	1	0	0	1	1
				SPNS2	chr17	1	0	0	0	1	1
				SPNS3	chr17	1	0	0	0	1	1
				PCDHA11	chr5	0	3	0	0	3	3
				PCDHA10	chr5	0	7	0	0	7	7
				GEMIN4	chr17	1	1	0	0	2	2
				FAM57A	chr17	1	3	0	0	4	4
				GLOD4	chr17	1	1	0	0	2	2
				RNMTL1	chr17	1	0	0	0	1	1
				FBP2	chr9	0	2	0	0	2	2
				FBP1	chr9	0	2	0	0	2	2
				NPNT	chr4	0	1	0	0	1	1
				GSTCD	chr4	0	1	0	0	1	1
				ZNF682	chr19	0	2	0	0	2	2
				TRAPPC10	chr21	0	2	0	0	2	2
				AGPAT3	chr21	0	2	0	0	2	2
			KMT2C	KMT2C	chr7	0	3	0	0	3	3
				XRCC2	chr7	0	3	0	0	3	3
				SLC3A1	chr2	1	0	0	0	1	1
				PREPL	chr2	1	0	0	0	1	1
				ISM2	chr14	0	1	0	0	1	1
				SPTLC2	chr14	0	1	0	0	1	1
				FAM208B	chr10	1	0	0	0	1	1
				ASB13	chr10	1	0	0	0	1	1
				SPDEF	chr6	0	1	0	0	1	1
				ANKS1A	chr6	0	1	0	0	1	1
				RPS10	chr6	0	1	0	0	1	1
				LYRM4	chr6	1	0	0	0	1	1
				BTLA	chr3	0	1	0	0	1	1
				NELL2	chr12	0	1	0	0	1	1
				ATG3	chr3	0	1	0	0	1	1
				SH3GL2	chr9	0	5	0	0	5	5
				ATP8B4	chr15	1	0	0	0	1	1
				PRDM4	chr12	0	3	0	1	2	3
				BTBD11	chr12	0	3	0	1	2	3
				ASCL4	chr12	0	3	0	1	2	3
				PWP1	chr12	0	3	0	1	2	3
				TPD52L3	chr9	1	0	0	0	1	1
				IL33	chr9	3	0	0	0	3	3
				ACTR3B	chr7	0	2	0	0	2	2
				GLB1	chr3	0	1	0	0	1	1
				TMPPE	chr3	0	1	0	0	1	1
				CRTAP	chr3	0	1	0	0	1	1
				SUSD5	chr3	0	1	0	0	1	1
				SCAI	chr9	0	1	0	0	1	1
				KLHDC1	chr14	0	2	0	0	2	2
				DNAAF2	chr14	0	2	0	0	2	2
				POLE2	chr14	0	2	0	0	2	2
				NEMF	chr14	0	2	0	0	2	2
				TMEM135	chr11	0	2	0	0	2	2
				GOLGA1	chr9	0	1	0	0	1	1
				RPL36AL	chr14	0	2	0	0	2	2
				KLHDC2	chr14	0	2	0	0	2	2
				LRR1	chr14	0	2	0	0	2	2
				STAG1	chr3	0	1	0	0	1	1
				MGAT2	chr14	0	2	0	0	2	2
				SAMD12	chr8	3	1	0	0	4	4
				FDFT1	chr8	2	0	0	0	2	2
				CTSB	chr8	2	0	0	0	2	2
				FSCB	chr14	3	0	0	0	3	3
				ELOVL7	chr5	1	1	0	0	2	2
				ZSWIM6	chr5	0	1	0	0	1	1
				ERCC8	chr5	1	1	0	0	2	2
				NDUFAF2	chr5	1	1	0	0	2	2
				PRDM16	chr1	1	0	0	0	1	1
				ARHGEF16	chr1	1	0	0	0	1	1
				MEGF6	chr1	1	0	0	0	1	1
				SMIM15	chr5	0	1	0	0	1	1
				ALG10B	chr12	0	1	0	0	1	1
				ACAP3	chr1	0	1	0	0	1	1
				TAS1R3	chr1	0	1	0	0	1	1
				AURKAIP1	chr1	0	1	0	0	1	1
				FAM132A	chr1	1	1	0	0	2	2
				PUSL1	chr1	0	1	0	0	1	1
				TNFRSF18	chr1	1	1	0	0	2	2
				GLTPD1	chr1	0	1	0	0	1	1
				OTOS	chr2	0	1	0	0	1	1
				ZFYVE20	chr3	0	4	0	0	4	4
				CACNA2D1	chr7	1	1	0	0	2	2
				BTN2A2	chr6	1	0	0	0	1	1
				BTN3A2	chr6	1	0	0	0	1	1
				METTL22	chr16	1	0	0	0	1	1
				USP50	chr15	1	1	0	0	2	2
				TRPM7	chr15	1	1	0	0	2	2
				SPPL2A	chr15	1	1	0	0	2	2
				USP8	chr15	1	1	0	0	2	2
				TASP1	chr20	0	1	0	0	1	1
				SEL1L2	chr20	0	1	0	0	1	1
				HSPB3	chr5	0	1	0	0	1	1
				MBP	chr18	0	1	0	0	1	1
				ESF1	chr20	0	1	0	0	1	1
				NDUFAF5	chr20	0	1	0	0	1	1
				ARL15	chr5	0	3	0	0	3	3
				KCNH1	chr1	1	0	0	0	1	1
				CYP2S1	chr19	0	1	0	0	1	1
				AXL	chr19	0	1	0	0	1	1
				HBE1	chr11	1	0	0	0	1	1
				OR51Q1	chr11	1	0	0	0	1	1
				UBQLNL	chr11	1	0	0	0	1	1
				OR52H1	chr11	1	0	0	0	1	1
				UBQLN3	chr11	1	0	0	0	1	1
				OR51I1	chr11	1	0	0	0	1	1
				OR52D1	chr11	1	0	0	0	1	1
				OR51I2	chr11	1	0	0	0	1	1
				RFPL2	chr22	0	3	0	0	3	3
				SLC5A4	chr22	0	3	0	0	3	3
				RFPL3S	chr22	0	2	0	0	2	2
				C22orf42	chr22	0	1	0	0	1	1
				RFPL3	chr22	0	2	0	0	2	2
				C5orf55	chr5	0	5	0	0	5	5
				CTD-2228K2.5	chr5	0	5	0	0	5	5
				PPAPDC3	chr9	0	3	0	0	3	3
				FAM78A	chr9	0	3	0	0	3	3
				EXOC3	chr5	0	5	0	0	5	5
				PRRC2B	chr9	1	1	0	0	2	2
				RAPGEF1	chr9	0	1	0	0	1	1
				POMT1	chr9	0	1	0	0	1	1
				AHRR	chr5	0	6	0	0	6	6
				UCK1	chr9	0	1	0	0	1	1
				BBS9	chr7	1	0	0	0	1	1
				F12	chr5	0	1	0	0	1	1
				GRK6	chr5	0	1	0	0	1	1
				PFN3	chr5	0	1	0	0	1	1
				SLC34A1	chr5	0	1	0	0	1	1
				RGS14	chr5	0	1	0	0	1	1
				TMEM192	chr4	0	2	0	0	2	2
				C7orf31	chr7	0	2	0	0	2	2
				NPVF	chr7	0	2	0	0	2	2
				METRNL	chr17	0	1	0	0	1	1
				B3GNTL1	chr17	0	2	0	0	2	2
				TMEM242	chr6	0	2	0	0	2	2
				ZDHHC14	chr6	0	2	0	0	2	2
				TAS2R1	chr5	0	3	0	0	3	3
				SEMA5A	chr5	0	3	0	0	3	3
			ARID1B	ARID1B	chr6	0	2	0	0	2	2
				EBLN2	chr3	0	1	0	0	1	1
				PPP4R2	chr3	0	1	0	0	1	1
				NEIL3	chr4	1	0	0	0	1	1
				AGA	chr4	1	0	0	0	1	1
				ICA1	chr7	0	1	0	1	0	1
				TBCE	chr1	0	2	0	0	2	2
				B3GALNT2	chr1	0	2	0	0	2	2
				C18orf42	chr18	0	3	0	0	3	3
				FKSG62	chr15	0	1	0	0	1	1
				SEMA6D	chr15	0	1	0	0	1	1
				CTR9	chr11	0	1	0	0	1	1
				LYVE1	chr11	0	1	0	0	1	1
				MRVI1	chr11	0	1	0	0	1	1
				MIS12	chr17	0	1	0	0	1	1
				NLRP1	chr17	0	1	0	0	1	1
				CCL4	chr17	0	3	0	0	3	3
				DERL2	chr17	0	1	0	0	1	1
				CCL18	chr17	0	3	0	0	3	3
				DHX33	chr17	0	1	0	0	1	1
				CCL3	chr17	0	3	0	0	3	3
				RPAIN	chr17	0	1	0	0	1	1
				C1QBP	chr17	0	1	0	0	1	1
				HHAT	chr1	1	0	0	0	1	1
				AC138969.4	chr16	0	1	0	0	1	1
				XYLT1	chr16	0	1	0	0	1	1
				NPIPA7	chr16	0	1	0	0	1	1
				FMN2	chr1	0	1	0	0	1	1
				C2orf40	chr2	0	1	0	0	1	1
				UXS1	chr2	0	1	0	0	1	1
				OR4C5	chr11	1	1	0	0	2	2
				OR4C3	chr11	0	1	0	0	1	1
				OR4X1	chr11	0	1	0	0	1	1
				OR4S1	chr11	0	1	0	0	1	1
				OR4X2	chr11	0	1	0	0	1	1
				OR4A47	chr11	3	1	0	0	4	4
				OR4B1	chr11	0	1	0	0	1	1
				SLC34A2	chr4	0	1	0	0	1	1
				SEL1L3	chr4	0	2	0	0	2	2
				SNX10	chr7	0	1	0	0	1	1
				SMIM20	chr4	0	2	0	0	2	2
				CBX3	chr7	0	2	0	0	2	2
				ERCC6L2	chr9	1	0	0	0	1	1
				GABRA1	chr5	0	1	0	0	1	1
				GABRG2	chr5	0	1	0	0	1	1
				OLFM3	chr1	0	1	0	0	1	1
				C17orf97	chr17	3	5	0	0	8	8
				RPH3AL	chr17	3	6	0	0	9	9
				CACHD1	chr1	1	0	0	0	1	1
				TBCD	chr17	0	1	0	0	1	1
				TFPI2	chr7	0	1	0	0	1	1
				BET1	chr7	0	1	0	0	1	1
				CCDC132	chr7	0	1	0	0	1	1
				CALCR	chr7	2	1	0	0	3	3
				ZFAND6	chr15	0	1	0	0	1	1
				BCL2A1	chr15	0	1	0	0	1	1
				LRBA	chr4	1	2	0	0	3	3
				CYP2C19	chr10	2	1	0	0	3	3
				CYP2C18	chr10	2	1	0	0	3	3
				TMEM130	chr7	0	1	0	0	1	1
				TRRAP	chr7	0	1	0	0	1	1
				DMRT2	chr9	1	1	0	0	2	2
				TBCCD1	chr3	1	0	0	0	1	1
				DNAJB11	chr3	1	0	0	0	1	1
				CRYGS	chr3	1	0	0	0	1	1
				AHSG	chr3	1	0	0	0	1	1
				FETUB	chr3	1	0	0	0	1	1
				DCDC1	chr11	1	0	0	0	1	1
				TBC1D2B	chr15	0	4	0	0	4	4
				OR3A3	chr17	0	1	0	0	1	1
				OR3A1	chr17	0	1	0	0	1	1
				OR1A2	chr17	0	2	0	0	2	2
				OR1A1	chr17	0	2	0	0	2	2
				OR1E1	chr17	0	1	0	0	1	1
				OR1E2	chr17	0	1	0	0	1	1
				SPATA22	chr17	0	1	0	0	1	1
				ASPA	chr17	0	1	0	0	1	1
				OR3A2	chr17	0	1	0	0	1	1
				RNF216	chr7	1	1	0	0	2	2
				FSCN1	chr7	1	1	0	0	2	2
				FAM71C	chr12	2	1	0	0	3	3
				SLC24A2	chr9	0	1	0	0	1	1
				CCDC174	chr3	1	0	0	0	1	1
				C3orf20	chr3	1	0	0	0	1	1
				UNC5B	chr10	0	1	0	0	1	1
				CDH23	chr10	0	1	0	0	1	1
				PABPN1L	chr16	0	2	0	0	2	2
				TRAPPC2L	chr16	0	2	0	0	2	2
				RP11-830F9.6	chr16	0	3	0	0	3	3
				APRT	chr16	0	2	0	0	2	2
				CDT1	chr16	0	2	0	0	2	2
				GALNS	chr16	0	2	0	0	2	2
				SLC22A31	chr16	0	2	0	0	2	2
				PRAP1	chr10	0	1	0	0	1	1
				RP11-108K14.8	chr10	0	17	0	0	17	17
				TUBGCP2	chr10	0	1	0	0	1	1
				MTG1	chr10	0	17	0	0	17	17
				ADAM8	chr10	0	1	0	0	1	1
				ECHS1	chr10	0	2	0	0	2	2
				ZNF511	chr10	0	1	0	0	1	1
				CALY	chr10	0	1	0	0	1	1
				PAOX	chr10	0	3	0	0	3	3
				FUOM	chr10	0	1	0	0	1	1
				RAP1GDS1	chr4	0	2	0	0	2	2
				LAMC3	chr9	0	2	0	0	2	2
				NUP214	chr9	0	2	0	0	2	2
				AIF1L	chr9	0	2	0	0	2	2
				C18orf56	chr18	1	4	0	1	4	5
				COLEC12	chr18	1	5	0	1	5	6
				MGAT4C	chr12	1	0	0	0	1	1
				LRRN1	chr3	0	2	0	0	2	2
				FAM20C	chr7	0	3	0	0	3	3
				AC145676.2	chr7	0	2	0	0	2	2
				ADCK3	chr1	0	1	0	0	1	1
				CDC42BPA	chr1	0	1	0	0	1	1
				SLC7A7	chr14	0	4	0	1	3	4
				OXA1L	chr14	0	4	0	1	3	4
				AK4	chr1	0	2	0	0	2	2
				SLC29A4	chr7	0	1	0	0	1	1
			ACTB	ACTB	chr7	0	1	0	0	1	1
				FBXL18	chr7	0	1	0	0	1	1
				TNRC18	chr7	0	1	0	0	1	1
				PEX5	chr12	2	0	0	0	2	2
				IQSEC3	chr12	0	1	0	0	1	1
				PHKG1	chr7	0	1	0	0	1	1
				ZNF713	chr7	0	1	0	0	1	1
				2022-09-14	chr7	0	1	0	0	1	1
				CCT6A	chr7	0	1	0	0	1	1
				GBAS	chr7	0	1	0	0	1	1
				NUPR1L	chr7	0	1	0	0	1	1
				SUMF2	chr7	0	1	0	0	1	1
				PSPH	chr7	0	1	0	0	1	1
				CHCHD2	chr7	0	1	0	0	1	1
				MRPS17	chr7	0	2	0	0	2	2
				KDM4C	chr9	1	2	0	0	3	3
				PCM1	chr8	0	1	0	0	1	1
				ASAH1	chr8	0	1	0	0	1	1
				MTUS1	chr8	1	1	0	0	2	2
				PDGFRL	chr8	0	1	0	0	1	1
				FGL1	chr8	1	3	0	0	4	4
				SLC7A2	chr8	0	1	0	0	1	1
				RBMS3	chr3	1	1	0	0	2	2
				GYS2	chr12	3	0	0	0	3	3
				RCC2	chr1	1	0	0	0	1	1
				PADI4	chr1	1	0	0	0	1	1
				CMAS	chr12	0	1	0	0	1	1
				ABCC9	chr12	0	1	0	0	1	1
				RPA3	chr7	0	1	0	0	1	1
				CCZ1B	chr7	0	1	0	0	1	1
				GLCCI1	chr7	0	1	0	0	1	1
				C1GALT1	chr7	0	1	0	0	1	1
				RPA3-AS1	chr7	0	1	0	0	1	1
				SPATA9	chr5	0	2	0	0	2	2
				ELL2	chr5	0	2	0	0	2	2
				RHOBTB3	chr5	0	2	0	0	2	2
[truncated: 1,362 more rows]

## Sheet: Table S6
TableS6. Carrier Binomial Logistic Regression Model
	SSC vs General Population										MSSNG vs General Population										ASD Pooled vs General Population*													SSC ASD vs SSC Unaffected Siblings
CNV's Encompassing	Coeff	OR	Std.Error	pvalue+	95CI_low	95CI_up	Sleep OR larger	Bootstrap			Coeff	OR	Std.Error	pvalue	95CI_low	95CI_up	Sleep OR larger	Bootstrap			Coeff	Coeff psychiatric CNVs removed	OR	OR psychiatric CNVs removed	Std.Error	pvalue	pvalue psychiatric CNVs removed	95CI_low	95CI_up	Sleep OR larger	Bootstrap			Coeff	Coeff psychiatric CNVs removed	OR	OR psychiatric CNVs removed	Std.Error	pvalue	pvalue psychiatric CNVs removed	95CI_low	95CI_up	Sleep OR larger	Bootstrap
All Sleep Risk Genes								95CI_low	95CI_up	CI Overlap								95CI_low	95CI_up	CI Overlap											95CI_low	95CI_up	CI Overlap											95CI_low	95CI_up	CI Overlap
(Intercept)	-1.25183	0.285981	0.02768	< 2e-16	0.231728	0.340234					-1.02458	0.358947	0.02542	< 2e-16	0.309124	0.40877					-0.43804	-0.42348	0.6453	0.654764	0.0209	< 2e-16	< 2e-16	0.604336	0.686264					0.1412	0.14467	1.15165		0.03583	8.1e-05	6.34e-05	1.08143	1.22188
DUP Rare	0.44578	1.56171	0.11658	0.000131	1.33321	1.7902	No	1.38985	1.7548	Yes	0.07563	1.07856	0.11589	0.514	0.851419	1.30571	No	0.960543	1.21109	No	0.2396	0.10823	1.27074	1.1143	0.09772	0.292	0.30753	1.07921	1.46227	No	1.66963	2.17759	No	0.45798	0.305	1.58088		0.15082	0.00239	0.0564	1.28527	1.87648	Yes	1.35599	1.83121	No
DUP Rare without sleep genes	0.54264	1.72054	0.05723	2.51833e-21	1.60837	1.83271		1.62483	1.82189		0.69539	2.00449	0.05162	2.33254e-41	1.90332	2.10567		1.90364	2.11069		0.62916	0.61548	1.87603	1.85054	0.04464	4.22298e-45	4.93677e-41	1.78854	1.96353		1.38932	1.56448		0.04187	0.01746	1.04276		0.07084	0.55446	0.8098	0.903913	1.18161		0.971931	1.11968
DEL Rare	0.83299	2.30019	0.15411	6.47e-08	1.99813	2.60224	Yes	1.97167	2.68344	No	0.48022	1.61643	0.05162	0.0024	1.51525	1.71761	No	1.37989	1.89351	Yes	0.64541	0.62717	1.90677	1.8723	0.13281	7.13e-06	0.04854	1.64646	2.16708	Yes	1.15244	1.40118	No	0.47821	0.36642	1.61318		0.19255	0.01301	0.0657	1.23579	1.99058	Yes	1.32525	1.94292	No
DEL Rare without sleep genes	0.36251	1.43693	0.07585	1.76e-06	1.28827	1.5856		1.33197	1.55016		0.40771	1.50337	0.06922	3.86e-09	1.3677	1.63904		1.40282	1.61112		0.38818	0.30959	1.4743	1.36287	0.05937	6.23e-07	0.00662	1.35793	1.59066		1.79412	1.96168		0.18908	0.14779	1.20814		0.09626	0.0495	0.1404	1.01947	1.39681		1.09722	1.32974
Circadian Genes
(Intercept)	-1.24765	0.287179	0.02779	< 2e-16	0.23271	0.341647					-1.02181	0.359943	0.02531	< 2e-16	0.310335	0.40955					-0.43506	-0.421644	0.647226	0.655968	0.02097	< 2e-16	< 2e-16	0.606125	0.688327					0.14764	0.14956	1.1591		0.03599	4.09e-05	3.93e-05	1.08856	1.22964
DUP Rare	0.69503	2.00377	0.17379	6.35e-05	1.66314	2.3444	Yes	1.68412	2.43778	Yes	0.54545	1.72538	0.17076	0.00104	1.3907	2.06007	No	1.46108	2.03749	Yes	0.60182	0.316791	1.82544	1.37272	0.14729	4.39e-05	0.045465	1.53675	2.11413	Yes	1.57544	2.11513	Yes	0.42691	0.0797	1.53251		0.21223	0.04427	0.7398	1.11654	1.94849	Yes	1.23513	1.88195	No
DUP Rare Without Circadian Genes	0.54049	1.71685	0.05561	2.50271e-22	1.60785	1.82584		1.62398	1.81503		0.6394	1.89534	0.05097	9.47579e-37	1.79544	1.99524		1.80202	1.99351		0.59658	0.585894	1.8159	1.7966	0.04341	5.71136e-43	1.8975e-39	1.73081	1.90098		1.73875	1.89648		0.07463	0.05434	1.07749		0.06897	0.27921	0.4412	0.942304	1.21267		1.00623	1.15487
DEL Rare	1.58406	4.87471	0.34151	3.51e-06	4.20535	5.54407	Yes	3.46441	6.85906	No	1.15156	3.16312	0.35749	0.00129	2.46244	3.8638	Yes	2.21164	4.52395	No	1.38627	1.34779	3.9999	3.84891	0.31779	1.29e-05	0.000240764	3.37703	4.62277	Yes	2.91095	5.49619	No	1.15525	0.74851	3.17482		0.42316	0.00633	0.0926	2.34542	4.00421	Yes	2.00804	4.53749	No
DEL Rare Without Circadian Genes	0.40497	1.49926	0.0724	2.23e-08	1.35735	1.64116		1.39454	1.61184		0.41283	1.51109	0.06757	5.21e-10	1.37865	1.64353		1.41395	1.61492		0.40852	0.347661	1.50459	1.41575	0.05681	6.42e-13	4.167e-09	1.39324	1.61594		1.4215	1.59254		0.17646	0.14811	1.19299		0.09111	0.05277	0.116	1.01441	1.37156		1.09007	1.30754
Insomnia Risk Genes
(Intercept)	-1.21196	0.297612	0.026094	< 2e-16	0.246468	0.348756					-1.02436	0.359026	0.02527	< 2e-16	0.309497	0.408555					-0.43738	-0.423042	0.645726	0.655051	0.02092	< 2e-16	< 2e-16	0.604723	0.686729					0.14491	0.14804	1.15594		0.03587	5.35e-05	4.23e-05	1.08563	1.22624
DUP Rare	0.099428	1.10454	0.023684	2.69e-05	1.05812	1.15096	Yes	1.36428	1.79959	Yes	-0.09416	0.910137	0.14293	0.5177	0.629994	1.19028	No	0.786839	1.05275	No	0.16781	0.0854827	1.18271	1.08924	0.11848	0.157	0.491694	0.950491	1.41493	No	1.05056	1.33147	No	0.57792	0.43064	1.78233		0.18632	0.00192	0.0277	1.41714	2.14751	Yes	1.4721	2.1319	No
DUP Rare Without Insomnia Candidate genes	0.031015	1.0315	0.004117	4.96e-14	1.02343	1.03957		1.65741	1.85339		0.70599	2.02585	0.05114	< 2e-16	1.92562	2.12609		1.926	2.13087		0.64208	0.616089	1.90043	1.85167	0.04364	5.23356e-49	8.5382e-43	1.8149	1.98596		1.81928	1.98519		0.04998	0.0137	1.05125		0.06914	0.46974	0.8471	0.915736	1.18676		0.981498	1.1269
DEL Rare	0.164235	1.17849	0.041658	8.06e-05	1.09684	1.26014	Yes	1.82755	2.54295	No	0.40208	1.49493	0.17159	0.0185	1.15861	1.83125	No	1.26024	1.77331	Yes	0.56964	0.526995	1.76763	1.69384	0.14209	6.09e-05	0.00040992	1.48913	2.04613	Yes	1.5335	2.0375	Yes	0.44861	0.34405	1.56613		0.20822	0.0312	0.1106	1.15802	1.97424	Yes	1.2662	1.91427	Yes
DEL Rare Without Insomnia Candidate genes	0.074898	1.07777	0.010353	4.68e-13	1.05748	1.09807		1.38476	1.60843		0.43789	1.54943	0.06987	1.77e-10	1.41249	1.68638		1.44665	1.65952		0.42065	0.343247	1.52295	1.40952	0.05887	8.94e-13	2.51938e-08	1.40757	1.63834		1.43589	1.61529		0.19452	0.14864	1.21473		0.09502	0.04065	0.1333	1.02849	1.40097		1.10449	1.33527
*Signifigant bonferroni p = 0.017
Bold = signifigant
Sleep OR larger = indicates odds ratio (OR) for sleep genes is greater than non-sleep genes

## Sheet: Table S7
TableS7. Carrier Binomial Logistic Regression Model adjusted for cognitive ability
	SSC vs General Population							MSSNG vs General Population							ASD Pooled vs General Population							aSSC ASD vs SSC Unaffected Siblings
Gene predictors	Coeff	OR	Std.Error	lower95	upper95	p		Coeff	OR	Std.Error	lower95	upper95	p		Coeff	OR	Std.Error	Lower 95%CI	Upper 95%CI	p		Coeff	OR	Std.Error	Lower 95%CI	Upper 95%CI	p
All Sleep Risk Genes
(Intercept)	-1.22321	0.294285	-1.22321	2.69177	-2.1032	<2e-16		-1.83367	0.159826	0.0357681	0.0897208	0.229932	<2e-16		-0.788747	0.454414	0.0237825	0.4078	0.501028	< 2e-16
DUP Rare	0.441249	1.55465	0.441249	0.6898	2.41949	0.000166		-0.0536261	0.947786	0.164386	0.62559	1.26998	0.744		0.281087	1.32457	0.107456	1.11396	1.53518	0.0089
DUP Rare without sleep genes	0.546664	1.72748	0.546664	0.656019	2.79894	2.64e-21		0.634514	1.88611	0.0708712	1.7472	2.02501	3.46e-19		0.577986	1.78244	0.0502467	1.68396	1.88093	1.27e-30
DEL Rare	0.827271	2.28707	0.827271	0.665618	3.90852	9.3e-08		0.49545	1.64124	0.209394	1.23082	2.05165	0.018		0.721414	2.05734	0.142653	1.77774	2.33694	4.26e-07
DEL Rare without sleep genes	0.362883	1.43747	0.362883	0.726217	2.14872	2.08e-06		0.35773	1.43008	0.0957114	1.24249	1.61767	0.000186		0.363031	1.43768	0.0667932	1.30677	1.5686	5.47e-08
Cognitive ability (zscore)	0.0157603	1.01589	0.0157603	0.984995	1.04678	0.438		-0.0487283	0.95244	0.0260871	0.901309	1.00357	0.0618		-0.00427509	0.995734	0.0166256	0.963148	1.02832	0.797
Circadian Genes
(Intercept)	-1.21867	0.295623	0.027928	0.240884	0.350362	< 2e-16		-1.83195	0.160101	0.0358472	0.0898403	0.230361	< 2e-16		-0.785498	0.455893	0.0238617	0.409124	0.502662	< 2e-16
DUP Rare	0.680946	1.97575	0.174451	1.63382	2.31767	9.49e-05		0.319566	1.37653	0.232068	0.921677	1.83138	0.169		0.558542	1.74812	0.161195	1.43218	2.06406	0.00053
DUP Rare without sleep genes	0.543144	1.72141	0.0560478	1.61156	1.83126	3.3e-22		0.576427	1.77967	0.0696048	1.64324	1.91609	1.22e-16		0.555448	1.74272	0.0488717	1.64693	1.83851	6.22e-30
DEL Rare	1.57016	4.80743	0.341746	4.13761	5.47725	4.34e-06		0.916897	2.50152	0.455875	1.608	3.39503	0.0443		1.41884	4.13231	0.329545	3.4864	4.77822	1.67e-05
DEL Rare without sleep genes	0.403178	1.49657	0.072967	1.35356	1.63959	3.29e-08		0.388644	1.47498	0.0912828	1.29606	1.65389	2.07e-05		0.398295	1.48928	0.0637193	1.36439	1.61417	4.08e-10
Cognitive ability (zscore)	0.0186242	1.0188	0.0203682	0.978877	1.05872	0.361		-0.0468425	0.954238	0.026118	0.903046	1.00543	0.0729		-0.0019593	0.998043	0.0166448	0.965419	1.03067	0.906
Insomnia Candidate Genes
(Intercept)	-1.22235	0.294537	0.02785	0.239951	0.349123	< 2e-16		-1.83535	0.159558	0.03583	0.0893308	0.229784	< 2e-16		-0.788509	0.454522	0.0238059	0.407862	0.501182	< 2e-16
DUP Rare	0.45146	1.5706	0.13931	1.29756	1.84365	1.25021e-23		-0.05743	0.944188	0.19858	0.554971	1.3334	0.772		0.29295	1.34038	0.128324	1.08886	1.59189	0.0224
DUP Rare Without Insomnia Candidate genes	0.56423	1.75809	0.05631	1.64773	1.86846	< 2e-16		0.62594	1.87	0.0697	1.73339	2.00661	2.69e-19		0.585095	1.79516	0.0491496	1.69883	1.89149	1.12e-32
DEL Rare	0.76429	2.14747	0.16608	1.82195	2.47299	4.19e-06		0.50141	1.65105	0.22195	1.21603	2.08607	0.0239		0.67365	1.96138	0.152249	1.66298	2.25979	9.66e-06
DEL Rare Without Insomnia Candidate genes	0.40081	1.49303	0.07548	1.34509	1.64097	1.1e-07		0.38558	1.47047	0.09478	1.2847	1.65624	4.74e-05		0.395669	1.48538	0.0661485	1.35573	1.61503	2.21e-09
Cognitive ability (zscore)	0.01476	1.01487	0.02032	0.975042	1.0547	0.46752		-0.04904	0.952143	0.02609	0.901007	1.00328	0.0602		-0.00505493	0.994958	0.0166166	0.962389	1.02753	0.760968
a= Cognitive data not available for unaffected siblings

## Sheet: Table S8
TableS8 1/LOEUF Binomial Logistic Regression Model
	SSC vs General Population						MSSNG vs General Population						ASD Pooled vs General Population							SSC ASD vs SSC Unaffected Siblings
CNV's Encompassing	Coeff	Std.Error	pvalue	95CI_low	95CI_up		Coeff	Std.Error	pvalue	95CI_low	95CI_up		Coeff	OR	Std.Error	pvalue	95CI_low	95CI_up		Coeff	Std.Error	pvalue	95CI_low	95CI_up
All Sleep Risk Genes
(Intercept)	-1.1682	0.024609	< 2e-16	-1.21644	-1.11997		-0.92519	0.022591	< 2e-16	-0.969468	-0.880912		-0.349176	0.705269	0.0188383	< 2e-16	-0.386099	-0.312253		0.141635	0.0314818	6.82957e-06	0.0799302	0.203339
DUP Rare	0.087653	0.019616	7.88e-06	0.0492056	0.1261		0.044141	0.021356	0.0387	0.00228324	0.0859988		0.0624489	1.06444	0.017748	0.000433762	0.0276628	0.0972349		0.0659533	0.0247294	0.00765306	0.0174838	0.114423
DUP Rare without sleep genes	0.032619	0.004964	5.01e-11	0.0228896	0.0423484		0.040104	0.004797	6.24765e-17	0.0307019	0.0495061		0.0390787	1.03985	0.00438578	5.08818e-19	0.0304826	0.0476748		0.0129771	0.00603194	0.0314451	0.00115448	0.0247997
DEL Rare	0.132719	0.04134	0.00133	0.0516926	0.213745		0.066348	0.04063	0.1025	-0.0132868	0.145983		0.106209	1.11205	0.0366988	0.00380283	0.0342792	0.178139		0.163143	0.0601085	0.00664461	0.0453308	0.280956
DEL Rare without sleep genes	0.076829	0.011665	4.51e-11	0.0539656	0.0996924		0.095091	0.011809	8.13e-16	0.0719454	0.118237		0.106209	1.11205	0.0106654	3.41332e-16	0.0853047	0.127113		0.0251234	0.00929284	0.0068609	0.00690943	0.0433374
Circadian Genes
(Intercept)	-1.21226	0.026029	< 2e-16	-1.26327	-1.16124		-0.981741	0.024087	< 2e-16	-1.02895	-0.93453		-0.400626	0.669901	0.020059	<2e-16	-0.439942	-0.36131		0.127965	0.0329409	0.000102456	0.0634013	0.192529
DUP Rare	0.04929	0.035556	0.166	-0.0203998	0.11898		0.058357	0.031108	0.0607	-0.00261468	0.119329		0.049953	1.05122	0.028814	0.083	-0.00652244	0.106428		0.0344135	0.0499766	0.491081	-0.0635408	0.132368
DUP Rare Without Circadian Genes	0.034945	0.003995	2.16719e-18	0.0271148	0.0427752		0.038523	0.003923	9.15689e-23	0.0308339	0.0462121		0.038093	1.03883	0.003459	3.34676e-28	0.0313134	0.0448726		0.0148941	0.00469435	0.00150994	0.00569314	0.024095
DEL Rare	0.18872	0.134749	0.161	-0.075388	0.452828		0.097968	0.134982	0.468	-0.166597	0.362533		0.18153	1.19905	0.12457	0.145	-0.0626272	0.425687		0.322196	0.190125	0.0901408	-0.0504486	0.694841
DEL Rare Without Circadian Genes	0.081128	0.010205	1.87e-15	0.0611262	0.10113		0.093727	0.010203	4.08062e-20	0.0737291	0.113725		0.089262	1.09337	0.009277	6.45987e-22	0.0710791	0.107445		0.0304714	0.00886239	0.000585433	0.0131011	0.0478416
Insomnia Candidate Genes
(Intercept)	-1.21196	0.02458	< 2e-16	-1.26014	-1.16379		-0.983167	0.024111	< 2e-16	-1.03042	-0.935909		-0.402132	0.668892	0.020096	< 2e-16	-0.44152	-0.362744		0.128229	0.0331452	0.00010942	0.063264	0.193193
DUP Rare	0.099428	0.02685	2.69e-05	0.046802	0.152054		0.034251	0.026327	0.19327	-0.0173499	0.0858519		0.065936	1.06816	0.021102	0.0017	0.0245761	0.107296		0.0697151	0.0271497	0.0102346	0.0165016	0.122929
DUP Rare Without Insomnia Candidate genes	0.031015	0.00493	4.96e-14	0.0213522	0.0406778		0.039454	0.003878	2.5649e-24	0.0318531	0.0470549		0.037031	1.03773	0.003472	1.4789e-26	0.0302259	0.0438361		0.0108498	0.00490996	0.0271221	0.00122629	0.0204733
DEL Rare	0.164235	0.04461	8.06e-05	0.0767994	0.251671		0.121802	0.042374	0.00405	0.038749	0.204855		0.156094	1.16894	0.037671	3.42e-05	0.0822588	0.229929		0.125308	0.0489383	0.0104515	0.0293885	0.221227
DEL Rare Without Insomnia Candidate genes	0.074898	0.01131	4.68e-13	0.0527304	0.0970656		0.091627	0.01041	1.34381e-18	0.0712234	0.112031		0.084887	1.08859	0.009428	2.18899e-19	0.0664081	0.103366		0.0276276	0.00884719	0.00179169	0.0102871	0.0449681
* Signifigant p = 0.017

## Sheet: Table S9
TableS9. DSscore Binomial Logistic Regression Model
	SSC vs General Population						MSSNG vs General Population						ASD Pooled vs General Population							SSC ASD vs SSC Unaffected Siblings
CNV's Encompassing	Coeff	Std.Error	pvalue	95CI_low	95CI_up		Coeff	Std.Error	pvalue	95CI_low	95CI_up		Coeff	OR	Std.Error	pvalue	95CI_low	95CI_up		Coeff	Std.Error	pvalue	95CI_low	95CI_up
All Sleep Risk Genes
(Intercept)	-1.17163	0.02477	< 2e-16	-1.22018	-1.12308		-0.92918	0.02273	< 2e-16	-0.973731	-0.885993		-0.353004	0.702574	0.0189614	< 2e-16	-0.390169	-0.31584		0.144641	0.031684	4.9921e-06	0.0825405	0.206742
DUP Rare	0.4332	0.09739	8.67e-06	0.242316	0.624084		0.17708	0.08802	0.0443	0.0045608	0.344318		0.284162	1.32865	0.0803611	0.000406147	0.126654	0.441669		0.310129	0.11188	0.00557174	0.0908439	0.529414
DUP Rare without sleep genes	0.12049	0.01889	1.81e-10	0.0834656	0.157514		0.15863	0.01787	6.83036e-19	0.123605	0.192583		0.152074	1.16425	0.0164607	2.4981e-20	0.119811	0.184337		0.0386736	0.0228566	0.0906441	-0.00612535	0.0834726
DEL Rare	0.32103	0.13167	0.0148	0.0629568	0.579103		0.11524	0.12434	0.354	-0.128466	0.351486		0.240764	1.27222	0.11737	0.0402347	0.0107195	0.470809		0.346838	0.167012	0.0378268	0.0194948	0.67418
DEL Rare without sleep genes	0.25064	0.03752	2.4e-11	0.177101	0.324179		0.29714	0.03777	3.65e-15	0.223111	0.368903		0.27171	1.31221	0.0333952	4.07888e-16	0.206255	0.337165		0.092577	0.0332842	0.00541237	0.0273399	0.157814
Circadian Genes
(Intercept)	-1.17223	0.02473	< 2e-16	-1.2207	-1.12376		-0.92938	0.02275	< 2e-16	-0.97397	-0.886155		-0.35319	0.702444	0.01896	< 2e-16	-0.390352	-0.316028		0.142184	0.0315774	6.70918e-06	0.0802923	0.204076
DUP Rare	0.76391	0.24114	0.00154	0.291276	1.23654		0.62102	0.22974	0.00687	0.17073	1.05753		0.64019	1.89684	0.20551	0.00184	0.23739	1.04299		0.362996	0.284669	0.202255	-0.194955	0.920947
DUP Rare Without Circadian Genes	0.13419	0.01787	5.9e-14	0.0991648	0.169215		0.14805	0.0174	1.78509e-17	0.113946	0.18111		0.15051	1.16243	0.01582	1.81871e-21	0.119503	0.181517		0.0619584	0.0213955	0.00378119	0.0200232	0.103894
DEL Rare	0.82452	0.50959	0.10566	-0.174276	1.82332		0.69395	0.49309	0.15933	-0.272506	1.63082		0.87698	2.40363	0.43033	0.04156	0.0335332	1.72043		0.592874	0.533916	0.266816	-0.453602	1.63935
DEL Rare Without Circadian Genes	0.24927	0.03469	6.66e-13	0.181278	0.317262		0.27246	0.03542	1.44e-14	0.203037	0.339758		0.259	1.29563	0.03127	1.2038e-16	0.197711	0.320289		0.11044	0.031536	0.000461737	0.0486293	0.17225
Insomnia Candidate Genes
(Intercept)	-1.1713	0.02475	< 2e-16	-1.21981	-1.12279		-0.92935	0.02273	< 2e-16	-0.973901	-0.886163		-0.35304	0.702549	0.01895	< 2e-16	-0.390182	-0.315898		0.144562	0.0316546	4.9512e-06	0.0825186	0.206604
DUP Rare	0.38724	0.0999	0.000106	0.191436	0.583044		0.10779	0.09103	0.236	-0.0706288	0.280747		0.23292	1.26228	0.08123	0.00414	0.0737092	0.392131		0.291861	0.116387	0.0121528	0.0637425	0.51998
DUP Rare Without Insomnia Candidate genes	0.13095	0.01817	5.67e-13	0.0953368	0.166563		0.16296	0.01728	4.10308e-21	0.129091	0.195792		0.15873	1.17202	0.01587	1.47325e-23	0.127625	0.189835		0.0484711	0.0214851	0.0240688	0.00636024	0.090582
DEL Rare	0.28683	0.12946	0.026721	0.0330884	0.540572		0.08265	0.12162	0.497	-0.155725	0.313728		0.19257	1.21236	0.11363	0.09012	-0.0301448	0.415285		0.331814	0.172049	0.053781	-0.00540296	0.669031
DEL Rare Without Insomnia Candidate genes	0.25613	0.03696	4.2e-12	0.183688	0.328572		0.29896	0.03721	9.43e-16	0.226028	0.369659		0.27661	1.31865	0.03308	6.20827e-17	0.211773	0.341447		0.0970657	0.0328325	0.0031126	0.0327141	0.161417
* Signifigant p = 0.017

## Sheet: Table S10
TableS10. Sleep duration association with covariates (Linear Regression)
	Coeff	Std.Error	Lower 95%CI	Upper 95%CI	p
intercept	609.457	10.0728	589.715	1165.91	< 2e-16
age	-7.97694	0.41852	-8.79724	-16.8241	< 2e-16
sexM	2.86326	4.21194	-5.39214	-6.35666	0.496699
NVIQ	0.20648	0.05547	0.0977588	0.247077	0.000202
ADOS Overall Severity	-0.32364	0.86147	-2.01212	-3.08229	0.707184

[truncated: 4 more sheets: Table S11, Table S12, Table S13, Table S14]
